# Supplementary material for: Chemotaxonomic Study of Citrus, Poncirus and Fortunella Genotypes Based on Peel Oil Volatile Compounds - Deciphering the Genetic Origin of Mangshanyegan (Citrus nobilis Lauriro)
Source: PLoS One. 2013 Mar 13;8(3):e58411. doi: 10.1371/journal.pone.0058411 (PMC3596367; doi:10.1371/journal.pone.0058411)
Supplement: Table S1 — The corrected peak areas of target volatile compounds detected in fruit peels of whole sample set. (XLS) [file pone.0058411.s002.xls]

## Sheet: S1 the corrected peak area 
Compound	Code	RIa	RIb	IDc	Calamondin-1	Calamondin-2	Calamondin-3	Cha-1	Cha-2	Cha-3	Clementine-1	Clementine-2	Clementine-3	Dao-1	Dao-2	Dao-3	Early-1	Early-2	Early-3	Euroka-1d	Euroka-2d	Euroka-3d	FC-1	FC-2	FC-3	Hua-1	Hua-2	Hua-3	Huangyan-1d	Huangyan-2d	Huangyan-3d	Ichang-1	Ichang-2	Ichang-3	Jiang-1	Jiang-2	Jiang-3	Kaime-1	Kaime-2	Kaime-3	Kaopan-1d	Kaopan-2d	Kaopan-3d	Kumquat-CRIC-1	Kumquat-CRIC-2	Kumquat-CRIC-3	Kumquat-HZAU-1	Kumquat-HZAU-2	Kumquat-HZAU-3
Acids
Hexanoic acid	Ac1	990	990n	R,P3	UDe	UD	UD	UD	UD	UD	UD	UD	UD	UD	UD	UD	UD	UD	UD	UD	UD	UD	UD	UD	UD	UD	UD	UD	UD	UD	UD	Trf	UD	UD	UD	UD	UD	903508	Ue	449904	UD	UD	UD	UD	UD	UD	UD	UD	UD
Octanoic acid	Ac2	1181	1179n	R,P3	UD	UD	UD	UD	UD	UD	UD	UD	UD	UD	UD	UD	UD	UD	UD	UD	UD	UD	UD	UD	UD	UD	UD	UD	1.23187e+06	848631	1.39932e+06	UD	UD	UD	UD	UD	UD	UD	UD	UD	UD	UD	UD	UD	UD	UD	UD	UD	UD
Decanoic acid	Ac3	1376	1376n	R,P4	UD	UD	UD	UD	UD	UD	UD	UD	UD	UD	UD	UD	4.00433e+06	4.67127e+06	4.47895e+06	UD	UD	UD	UD	UD	UD	UD	UD	UD	UD	UD	UD	UD	UD	UD	UD	UD	UD	UD	UD	UD	UD	UD	UD	UD	UD	UD	UD	UD	UD
Alcohols
1-Penten-3-ol	Al1	696	693n	R,P3	UD	UD	UD	UD	UD	UD	UD	UD	UD	UD	UD	UD	UD	UD	UD	UD	UD	UD	UD	UD	UD	UD	UD	UD	317161	235951	260068	971291	1.11867e+06	856371	UD	UD	UD	UD	UD	UD	UD	UD	UD	955649	1.19112e+06	878965	964790	1.06733e+06	752115
(Z)-2-Penten-1-ol	Al2	785	774n	R,P5	UD	UD	UD	UD	UD	UD	UD	UD	UD	UD	UD	UD	Tr	UD	UD	UD	UD	UD	UD	UD	UD	UD	UD	UD	UD	UD	UD	1.75352e+06	1.48072e+06	1.97646e+06	UD	UD	UD	UD	UD	UD	UD	UD	UD	Tr	UD	UD	628597	857089	494471
(Z)-3-Hexenol	Al3	868	851	R,P3	3.73443e+06	4.74625e+06	4.80627e+06	995194	1.24269e+06	729120	3.17432e+06	3.07936e+06	2.88991e+06	UD	UD	UD	Tr	UD	UD	1.17666e+06	1.04482e+06	1.03362e+06	2.23921e+06	1.88282e+06	2.1513e+06	2.16624e+06	2.34384e+06	2.28533e+06	5.49828e+06	4.59513e+06	5.51813e+06	Tr	UD	UD	UD	UD	UD	8.85114e+06	7.59217e+06	8.2721e+06	9.73519e+06	1.05036e+07	1.03824e+07	Tr	UD	UD	1.98297e+06	1.99472e+06	510842
(E)-2-Hexenol	Al4	878	880n	R,P3	UD	UD	UD	UD	UD	UD	UD	UD	UD	UD	UD	UD	1.34179e+07	987331	9.34541e+06	UD	UD	UD	UD	UD	UD	466667	481009	647026	UD	UD	UD	UD	UD	UD	UD	UD	UD	UD	518056	UD	944001	1.10414e+06	1.30258e+06	UD	UD	UD	742906	925235	UD
Hexanol	Al5	881	867	R,P3	558712	633865	594316	UD	UD	UD	Tr	UD	UD	UD	UD	UD	8.10876e+06	1.27394e+06	4.20046e+06	UD	UD	UD	UD	UD	UD	2.09138e+06	1.68033e+06	1.61451e+06	2.92204e+06	1.87449e+06	3.90861e+06	UD	UD	UD	UD	UD	UD	1.11017e+07	6.50687e+06	9.38043e+06	4.14167e+06	5.73045e+06	3.47487e+06	UD	UD	UD	936222	822266	UD
Octanol	Al6	1081	1070	R,P3	1.52575e+07	2.46776e+07	2.76709e+07	UD	UD	UD	7.01029e+06	5.27269e+06	3.36657e+06	1.35571e+06	1.56302e+06	1.47764e+06	3.67224e+06	4.12415e+06	4.87461e+06	5.14359e+06	3.60026e+06	4.02205e+06	UD	UD	UD	2.36981e+06	3.12308e+06	2.88159e+06	9.62401e+06	8.01296e+06	1.05586e+07	UD	UD	UD	2.35993e+06	2.29944e+06	3.08047e+06	1.99587e+06	5.31657e+06	2.25536e+06	UD	UD	UD	UD	UD	UD	UD	UD	UD
Nonanol	Al7	1181	1171	R,P3	UD	UD	UD	UD	UD	UD	UD	UD	UD	UD	UD	UD	UD	UD	UD	2.25129e+06	1.56667e+06	1.65842e+06	UD	UD	UD	UD	UD	UD	UD	UD	UD	829696	984261	1.66948e+06	UD	UD	UD	UD	UD	UD	UD	UD	UD	UD	UD	UD	UD	UD	UD
Decanol	Al8	1281	1272	R,P3	2.77463e+06	5.03569e+06	5.8802e+06	UD	UD	UD	UD	UD	UD	UD	UD	UD	4.63287e+06	4.53609e+06	5.59353e+06	UD	UD	UD	UD	UD	UD	UD	UD	UD	1.67804e+06	831686	1.44204e+06	2.3814e+06	2.97937e+06	3.59588e+06	UD	UD	UD	UD	UD	UD	UD	UD	UD	UD	UD	UD	UD	UD	UD
Coniferyl alcohol	Al9	1761	1729	R,P3	UD	UD	UD	UD	UD	UD	UD	UD	UD	UD	UD	UD	5.11394e+06	3.51554e+06	4.72569e+06	UD	UD	UD	UD	UD	UD	1.08216e+07	5.5757e+06	1.23944e+07	2.9692e+06	842001	486745	UD	UD	UD	UD	UD	UD	UD	UD	UD	UD	UD	UD	UD	UD	UD	UD	UD	UD
Aldehydes
3-hexenal	Ad1	811	801n	T,P3	503756	379034	UD	1.3122e+06	909616	523353	924069	728234	563512	2.2253e+06	2.32114e+06	2.05549e+06	652696	683554	1.2028e+06	980229	550836	633602	1.90402e+06	3.05644e+06	2.04406e+06	1.82888e+06	2.00781e+06	2.34969e+06	758504	669477	431573	2.18955e+06	1.90039e+06	1.72625e+06	4.56645e+06	1.57417e+06	2.31967e+06	UD	UD	UD	341489	327044	324548	2.45201e+07	2.13145e+07	2.41576e+07	1.61263e+07	1.37001e+07	1.92233e+07
Hexanal	Ad2	812	800	R,P3	562274	508537	324445	1.25842e+06	1.21993e+06	804752	1.55019e+06	2.02722e+06	1.07485e+06	UD	UD	UD	1.68644e+07	5.13758e+06	2.6139e+07	1.58741e+06	968215	961331	649475	1.14131e+06	710590	1.53226e+07	1.37125e+07	1.40236e+07	8.38993e+06	6.18528e+06	6.65301e+06	2.26317e+07	2.62787e+07	2.72783e+07	1.50583e+06	1.10798e+06	1.08682e+06	8.80301e+06	4.85197e+06	1.08975e+07	667662	1.35239e+06	928769	9.26141e+06	9.94022e+06	8.97953e+06	4.74332e+06	4.2573e+06	3.58928e+06
(E)-2-Hexenal	Ad3	870	854	R,P3	UD	UD	UD	995194	1.24269e+06	729120	1.26801e+06	1.11312e+06	1.15248e+06	UD	UD	UD	4.61629e+07	1.10069e+07	6.23265e+07	1.27959e+06	926205	818800	UD	UD	UD	2.66501e+06	2.39364e+06	3.2855e+06	1.28516e+06	739770	691213	1.95065e+07	2.25091e+07	2.61544e+07	1.0433e+06	757727	UD	UD	UD	UD	UD	UD	UD	5.79147e+06	6.77785e+06	7.25956e+06	8.15565e+06	7.54954e+06	2.98555e+06
Octanal	Ad4	1014	1001	R,P3	5.14704e+06	6.44393e+06	6.4981e+06	8.28146e+06	6.70775e+06	4.89926e+06	2.50201e+07	1.87465e+07	1.64894e+07	3.6766e+07	4.32256e+07	4.92957e+07	UD	UD	UD	6.7241e+06	4.4623e+06	5.40863e+06	289858	222287	192584	1.37705e+07	2.27452e+07	1.79536e+07	2.10921e+07	1.12115e+07	1.33467e+07	UD	UD	UD	1.3003e+07	1.00765e+07	1.97935e+07	2871782	3.72309e+06	3.56919e+06	UD	UD	UD	UD	UD	UD	UD	UD	UD
Nonanal	Ad5	1116	1102	R,P3	6.28685e+06	8.66115e+06	9.63577e+06	5.59841e+06	4.03265e+06	3.65557e+06	2.62396e+06	1.89149e+06	1.5179e+06	8.71601e+06	1.10862e+07	1.17902e+07	UD	UD	UD	1.40967e+07	1.04837e+07	1.21796e+07	6.51809e+06	4.61565e+06	6.03306e+06	2.42917e+06	4.1951e+06	3.16578e+06	4.08218e+06	2.69695e+06	3.03944e+06	UD	UD	UD	8.09896e+06	8.23024e+06	8.29697e+06	2.62005e+06	2.80376e+06	3.36082e+06	UD	UD	UD	UD	UD	UD	UD	UD	UD
Decanal	Ad6	1216	1204	R,P3	1.32294e+07	1.91062e+07	2.51841e+07	1.17587e+07	8.06558e+06	8.41932e+06	5.0757e+07	3.72689e+07	3.16003e+07	1.59414e+07	2.87938e+07	3.51945e+07	4.46032e+06	5.29333e+06	5.4883e+06	7.04026e+06	5.43491e+06	6.1986e+06	1.99107e+06	1.39103e+06	2.05994e+06	1.82753e+07	3.43458e+07	2.757e+07	3.7862e+07	2.10335e+07	2.62549e+07	Tr	UD	UD	2.84362e+07	3.50445e+07	3.16784e+07	8.26275e+06	7.92599e+06	8.87755e+06	UD	UD	UD	UD	UD	UD	UD	UD	UD
(E)-2-Decenal	Ad7	1276	1261	R,P6	3.26307e+06	4.01631e+06	5.12332e+06	967618	1.19928e+06	840017	2.43684e+06	1.04473e+06	1.06324e+06	836209	847763	1.04248e+06	UD	UD	UD	UD	UD	UD	UD	UD	UD	656965	759990	634198	738749	UD	608057	UD	UD	UD	649628	579768	922454	UD	UD	UD	UD	UD	UD	UD	UD	UD	UD	UD	UD
Undecanal	Ad8	1318	1306	R,P3	3.69324e+06	4.90608e+06	6.50704e+06	UD	UD	UD	UD	UD	UD	2.80078e+06	4.04219e+06	5.89673e+06	UD	UD	UD	5.5817e+06	3.18464e+06	4.04619e+06	4.66922e+06	2.32428e+06	4.52679e+06	631919	1.60319e+06	1.15948e+06	1.6632e+06	968220	1.4195e+06	UD	UD	UD	3.09049e+06	3.75064e+06	2.9587e+06	718237	UD	630775	UD	UD	UD	UD	UD	UD	7.36677e+06	6.36231e+06	3.04446e+06
(E,E)-2,4-Decadienal	Ad9	1333	1314	T,P7	5.75422e+06	6.63293e+06	7.60778e+06	UD	UD	UD	5.68886e+06	3.08935e+06	3.03561e+06	UD	UD	UD	UD	UD	UD	UD	UD	UD	UD	UD	UD	UD	UD	UD	UD	UD	UD	UD	UD	UD	UD	UD	UD	UD	UD	UD	UD	UD	UD	UD	UD	UD	UD	UD	UD
Dodecanal	Ad10	1418	1416n	R,P2	3.9045e+06	5.22978e+06	7.42845e+06	514322	UD	537156	1.42105e+07	9.09441e+06	7.1672e+06	982126	6.7742e+06	9.33622e+06	2.55346e+06	2.97634e+06	3.17651e+06	853777	UD	607858	UD	UD	UD	3.73812e+06	6.31278e+06	5.16492e+06	7.95441e+06	3.78226e+06	4.97314e+06	UD	UD	UD	7.82205e+06	9.78443e+06	9.02539e+06	1.61114e+06	1.00683e+06	1.45667e+06	753816	524248	196953	UD	UD	UD	UD	UD	UD
2-Dodecenal	Ad11	1480	1462n	R,P8	UD	UD	UD	3.29976e+06	3.31612e+06	2.52648e+06	5.48868e+06	2.41915e+06	2.31082e+06	UD	UD	UD	UD	UD	UD	UD	UD	UD	UD	UD	UD	UD	UD	UD	UD	UD	UD	UD	UD	UD	UD	UD	UD	UD	UD	UD	UD	UD	UD	UD	UD	UD	UD	UD	UD
Alkane
Undecane	Ak1	1100	1100	R,P3	UD	UD	UD	UD	UD	UD	UD	UD	UD	UD	UD	UD	UD	UD	UD	UD	UD	UD	UD	UD	UD	UD	UD	UD	1.10214e+06	570368	820423	UD	UD	UD	UD	UD	UD	UD	UD	UD	UD	UD	UD	UD	UD	UD	651103	497260	UD
Diterpene
Geranyl linalool	D1	1987	2008n	R,P3	UD	UD	UD	UD	UD	UD	UD	UD	UD	UD	UD	UD	4.89549e+06	3.75926e+06	4.84136e+06	UD	UD	UD	UD	UD	UD	UD	UD	UD	UD	UD	UD	UD	UD	UD	UD	UD	UD	UD	UD	UD	UD	UD	UD	1.0466e+08	9.50071e+07	7.31651e+07	6.3452e+07	8.28249e+07	4.38188e+07
Esters
Butyl butyrate	E1	1002	993	R,P9	UD	UD	UD	UD	UD	UD	UD	UD	UD	UD	UD	UD	2.62807e+06	928288	2.45402e+06	UD	UD	UD	UD	UD	UD	UD	UD	UD	UD	UD	UD	UD	UD	UD	UD	UD	UD	UD	UD	UD	UD	UD	UD	UD	UD	UD	UD	UD	UD
Hexyl acetate	E2	1022	1008	R,P3	UD	UD	UD	UD	UD	UD	UD	UD	UD	UD	UD	UD	9.63951e+06	9.4284e+06	1.26467e+07	UD	UD	UD	UD	UD	UD	UD	UD	UD	UD	UD	UD	UD	UD	UD	UD	UD	UD	UD	UD	UD	UD	UD	UD	UD	UD	UD	UD	UD	UD
Hexyl butyrate	E3	1197	1191	R,P4	UD	UD	UD	UD	UD	UD	UD	UD	UD	UD	UD	UD	2.23271e+06	1.19853e+06	2.05637e+06	UD	UD	UD	UD	UD	UD	UD	UD	UD	UD	UD	UD	UD	UD	UD	UD	UD	UD	UD	UD	UD	UD	UD	UD	UD	UD	UD	UD	UD	UD
(Z)-3-Hexenyl hexanoate	E4	1386	1383n	R,P3	UD	UD	UD	UD	UD	UD	UD	UD	UD	UD	UD	UD	UD	UD	UD	UD	UD	UD	UD	UD	UD	UD	UD	UD	UD	UD	UD	UD	UD	UD	UD	UD	UD	UD	UD	UD	UD	UD	UD	UD	UD	UD	UD	UD	UD
Decyl acetate	E5	1415	1409	R,P10	2.61585e+06	3.05526e+06	3.87261e+06	UD	UD	UD	UD	UD	UD	UD	UD	UD	2.55346e+06	2.97634e+06	3.17651e+06	UD	UD	UD	UD	UD	UD	UD	UD	UD	UD	UD	UD	UD	UD	UD	UD	UD	UD	UD	UD	UD	UD	UD	UD	UD	UD	UD	2.74809e+06	2.0449e+06	2.13518e+06
Methyl hexadecanoate	E6	1932	1927	R,P3	6.24393e+06	5.18938e+06	6.87744e+06	9.81882e+06	1.1863e+07	7.79979e+06	1.13234e+07	5.485e+06	5.0776e+06	5.13728e+06	6.96343e+06	7.04674e+06	1.86406e+07	2.11111e+07	2.67901e+07	3.88677e+06	6.05317e+06	1.15664e+07	1.54461e+07	1.56345e+07	1.55881e+07	3.83239e+06	6.51281e+06	9.09124e+06	1.14668e+07	9.80801e+06	1.10035e+07	7.44432e+06	5.71321e+06	7.70099e+06	1.30892e+07	1.6389e+07	2.093e+07	8.65383e+06	6.05672e+06	UD	9.30742e+06	7.86459e+06	5.60063e+06	5.70927e+06	5.46541e+06	3.98974e+06	4.03161e+06	5.461e+06	5.68537e+06
Furans
Perillene	F1	1105	1099	T,P11	UD	UD	UD	UD	UD	UD	UD	UD	UD	UD	UD	UD	UD	UD	UD	UD	UD	UD	UD	UD	UD	UD	UD	UD	UD	UD	UD	UD	UD	UD	UD	UD	UD	UD	UD	UD	UD	UD	UD	UD	UD	UD	1.08224e+06	1.25168e+06	389856
Dendrolasin	F2	1577	1574	T,P12	UD	UD	UD	UD	UD	UD	UD	UD	UD	UD	UD	UD	UD	UD	UD	UD	UD	UD	UD	UD	UD	UD	UD	UD	UD	UD	UD	UD	UD	UD	UD	UD	UD	UD	UD	UD	UD	UD	UD	UD	UD	UD	9.00493e+06	8.37923e+06	2.69387e+06
Monoterpenes
α-Thujene	M1	931	931	T,P3	383978	UD	401772	1.32733e+08	1.14362e+08	9.21737e+07	1.81232e+06	1.38494e+06	1.06573e+06	1.24097e+08	1.13848e+08	1.22288e+08	2.0934e+06	2.17902e+06	2.223e+06	6.21714e+07	4.6361e+07	5.59744e+07	2.53673e+08	2.32475e+08	1.93064e+08	1.35296e+07	2.65009e+07	1.88326e+07	2.25355e+07	1.2268e+07	1.55984e+07	UD	UD	UD	2.78946e+07	4.27022e+07	3.36841e+07	1.3944e+07	1.32662e+07	1.47711e+07	3.10018e+07	2.445e+07	2.26114e+07	UD	UD	UD	817698	819903	429881
α-Pinene	M2	938	939	R,P3	3.29615e+07	6.13462e+07	7.90292e+07	3.30102e+08	2.91642e+08	2.36412e+08	1.21429e+08	9.22465e+07	8.87948e+07	3.50089e+08	3.23747e+08	3.46791e+08	9.6464e+07	1.08776e+08	1.04385e+08	2.55913e+08	1.92572e+08	2.24527e+08	5.77301e+08	5.45277e+08	4.3613e+08	6.32236e+07	1.25774e+08	8.97582e+07	1.26e+08	6.41985e+07	8.26908e+07	6.60068e+06	8.12585e+06	8.81683e+06	1.26916e+08	1.93207e+08	1.43462e+08	7.077e+07	6.84037e+07	7.00716e+07	9.81482e+07	7.46738e+07	6.87865e+07	994038	1.15848e+06	1.09581e+06	2.21823e+06	2.06046e+06	1.06647e+06
Camphene	M3	956	953	R,P3	436702	485945	464185	2.47937e+06	2.31496e+06	1.73092e+06	Tr	UD	UD	2.78712e+06	2.11035e+06	2.44066e+06	1.40038e+06	1.55351e+06	1.36979e+06	7.00668e+06	5.27929e+06	6.30822e+06	4.40605e+06	4.15278e+06	3.43567e+06	450112	698153	401686	850876	460246	482399	UD	UD	UD	1.10669e+06	1.43602e+06	1.17896e+06	452381	433561	626738	557110	391592	536696	UD	UD	UD	UD	UD	UD
Sabinene	M4	979	976	T,P3	1.552e+07	2.10138e+07	2.73429e+07	3.92046e+07	3.55705e+07	2.87915e+07	1.98469e+08	1.6471e+08	1.52638e+08	4.75527e+07	4.39708e+07	4.75323e+07	8.25763e+07	9.23642e+07	9.27598e+07	2.68828e+08	1.95438e+08	2.2932e+08	8.02777e+07	7.38563e+07	6.08973e+07	1.09261e+07	2.18986e+07	1.59547e+07	2.31345e+07	1.12358e+07	1.44912e+07	UD	UD	UD	2.90805e+08	4.58459e+08	3.36583e+08	1.24716e+07	1.23062e+07	1.29598e+07	1.16036e+07	8.60988e+06	7.99219e+06	9.91957e+06	1.07868e+07	1.23956e+07	2.78938e+07	2.47822e+07	1.20788e+07
β-Pinene	M5	982	980	R,P3	4.29753e+07	3.94738e+07	5.48311e+07	2.27569e+08	2.11492e+08	1.63132e+08	9.5231e+06	7.84036e+06	6.98725e+06	2.10616e+08	1.97533e+08	2.1267e+08	1.19453e+08	1.42506e+08	1.35147e+08	1.2923e+09	9.66593e+08	1.1136e+09	4.7194e+08	4.37022e+08	3.61645e+08	2.39419e+07	4.60206e+07	3.37405e+07	3.88206e+07	2.10431e+07	2.62493e+07	UD	UD	UD	6.27364e+07	9.29878e+07	7.11323e+07	2.55554e+07	2.43096e+07	2.71543e+07	6.17798e+07	4.99754e+07	4.5519e+07	1.90652e+06	2.11156e+06	2.06252e+06	5.53344e+06	4.62576e+06	2.29081e+06
β-Myrcene	M6	994	991	R,P3	8.95988e+07	1.66467e+08	1.71567e+08	2.36941e+08	2.3384e+08	1.85497e+08	3.1287e+08	2.07415e+08	2.06771e+08	3.77049e+08	3.68968e+08	4.07704e+08	2.27737e+09	2.22546e+09	2.60086e+09	2.40908e+08	1.65264e+08	1.79078e+08	4.6452e+08	4.23076e+08	3.90616e+08	1.23004e+08	2.38856e+08	1.78119e+08	2.45111e+08	1.27523e+08	1.48676e+08	3.6771e+07	2.94533e+07	3.86066e+07	2.6725e+08	3.26701e+08	2.54849e+08	1.40394e+08	1.33485e+08	1.27734e+08	8.84961e+07	5.72012e+07	5.15507e+07	7.19782e+09	7.85399e+09	8.26018e+09	2.1219e+10	2.01482e+10	1.0302e+10
Pseudolimonene	M7	1008	1004	T,P6	UD	UD	UD	UD	UD	UD	Tr	UD	UD	UD	UD	UD	1.94311e+06	2.0427e+06	2.19974e+06	UD	UD	UD	UD	UD	UD	UD	UD	UD	UD	UD	UD	UD	UD	UD	538921	588521	UD	UD	UD	UD	UD	UD	UD	UD	UD	UD	UD	UD	UD
α-Phellandrene	M8	1011	1005	R,P3	UD	UD	UD	1.13913e+07	1.07655e+07	8.49038e+06	2.14054e+07	1.39371e+07	1.50932e+07	1.21435e+07	1.13424e+07	1.28057e+07	2.6672e+08	2.7401e+08	2.92217e+08	7.31079e+06	4.7777e+06	5.97898e+06	2.18517e+07	1.97267e+07	1.63051e+07	3.08454e+06	6.63873e+06	4.52982e+06	5.87192e+06	2.92898e+06	3.79182e+06	781634	930270	1.16201e+06	6.74573e+06	9.34694e+06	7.10086e+06	3.59747e+06	3.63529e+06	3.51402e+06	3.15393e+06	2.15445e+06	1.99488e+06	5.1653e+06	5.65211e+06	6.02863e+06	1.60071e+07	1.44685e+07	6.83833e+06
α-Terpinene	M9	1023	1018	R,P3	UD	UD	UD	6.72984e+07	6.47909e+07	4.67851e+07	UD	UD	UD	6.28064e+07	5.78241e+07	6.53926e+07	UD	UD	UD	3.58136e+07	2.4591e+07	3.00458e+07	1.62366e+08	1.45078e+08	1.21088e+08	7.39618e+06	1.46713e+07	1.07895e+07	1.11785e+07	6.41069e+06	7.44797e+06	UD	UD	UD	1.47474e+07	2.01693e+07	1.6683e+07	6.99575e+06	7.10497e+06	8.06327e+06	1.55029e+07	1.07909e+07	8.75457e+06	UD	UD	UD	942443	1.06414e+06	565015
d-Limonene	M10	1038	1031	R,P3	5.99757e+09	1.04201e+10	1.0027e+10	7.08442e+09	7.19027e+09	6.32261e+09	1.58361e+10	1.20497e+10	1.14696e+10	1.05433e+10	1.08509e+10	1.23581e+10	6.34188e+09	6.22874e+09	7.15927e+09	1.12257e+10	8.35905e+09	8.73395e+09	1.01877e+10	1.0918e+10	9.58798e+09	6.92746e+09	1.22847e+10	9.71257e+09	1.1059e+10	7.19156e+09	8.28085e+09	2.01683e+09	1.69289e+09	2.26016e+09	8.07193e+09	9.5115e+09	8.49071e+09	6.11039e+09	6.0981e+09	5.81811e+09	5.11806e+09	3.34004e+09	3.03458e+09	3.91336e+07	3.94348e+07	4.28651e+07	1.04881e+08	9.33676e+07	5.15245e+07
β-Phellandrene	M11	1040	1031	T,P3	2.83918e+06	2.79974e+06	2.43959e+06	5.31489e+06	6.38108e+06	5.38776e+06	UD	2.58904e+06	1.98906e+06	3.93828e+06	3.79324e+06	2.8061e+06	4.90704e+08	4.93022e+08	5.47608e+08	4.15869e+06	4.63841e+06	4.35367e+06	1.40107e+06	2.21883e+06	801334	2.19288e+06	1.94396e+06	2.15731e+06	1.17206e+06	2.10097e+06	2.36805e+06	UD	UD	UD	2.05908e+06	5.96762e+06	7.37122e+06	5.73073e+06	5.23124e+06	5.9653e+06	1.86173e+06	1.5458e+06	1.29296e+06	4.6875e+07	5.08587e+07	5.8264e+07	1.5456e+08	1.35025e+08	6.96574e+07
(Z)-β-Ocimene	M12	1044	1040	R,P3	UD	UD	UD	864743	821515	658687	Tr	UD	UD	5.931e+06	4.76509e+06	5.05231e+06	2.6897e+06	2.87295e+06	3.86422e+06	6.82648e+06	4.41128e+06	4.63423e+06	2.58844e+08	2.27257e+08	1.99452e+08	1.05809e+06	2.24723e+06	1.83551e+06	2.75609e+06	1.52881e+06	2.12149e+06	2.73834e+07	3.6224e+07	4.19315e+07	2.83634e+06	4.25767e+06	2.92051e+06	UD	UD	UD	339543	288910	309511	323346	363684	UD	9.55098e+06	9.11008e+06	3.0736e+06
(E)-β-Ocimene	M13	1055	1050	R,P3	1.83575e+06	1.90773e+06	2.48439e+06	5.25494e+06	4.89098e+06	3.44539e+06	7.30056e+06	5.68246e+06	5.86821e+06	1.22938e+08	1.2255e+08	1.31233e+08	8.92279e+07	1.01467e+08	1.49272e+08	1.6375e+07	1.0745e+07	1.22381e+07	3.35005e+08	3.08129e+08	2.69753e+08	4.07853e+07	8.33767e+07	6.55997e+07	1.03949e+08	5.85236e+07	7.75459e+07	1.36402e+08	1.83907e+08	2.02817e+08	6.80847e+07	1.00657e+08	6.4567e+07	5.18374e+06	5.4552e+06	6.66716e+06	7.43506e+06	4.96829e+06	4.84918e+06	1.32605e+07	1.10244e+07	2.92154e+06	4.97261e+08	4.26406e+08	1.41043e+08
γ-Terpinene	M14	1066	1062	R,P3	440579	837131	1.81179e+06	2.75067e+09	2.51245e+09	2.049e+09	811913	927307	496924	2.20216e+09	2.20389e+09	2.44464e+09	2.20166e+06	2.81776e+06	2.25531e+06	1.55331e+09	1.06438e+09	1.32151e+09	5.34942e+09	5.20173e+09	3.81834e+09	3.35252e+08	6.89747e+08	5.00182e+08	4.85301e+08	2.92471e+08	3.44052e+08	UD	UD	UD	5.45391e+08	7.32568e+08	6.23142e+08	3.12546e+08	2.97093e+08	3.25445e+08	1.02799e+09	8.42598e+08	7.48643e+08	2.05339e+06	1.95676e+06	2.19796e+06	6.10988e+06	5.14536e+06	2.74024e+06
Terpinolene	M15	1090	1070	R,P3	437973	831822	781078	1.32248e+08	1.25564e+08	9.73677e+07	3.76067e+06	2.01967e+06	1.97263e+06	1.12209e+08	1.09369e+08	1.24705e+08	3.85552e+06	3.78088e+06	4.46941e+06	7.09696e+07	4.95345e+07	6.23908e+07	2.95171e+08	2.85614e+08	2.36733e+08	1.69301e+07	3.53525e+07	2.5295e+07	2.49555e+07	1.51686e+07	1.79363e+07	UD	UD	UD	3.52719e+07	4.74477e+07	3.79135e+07	1.54213e+07	1.45831e+07	1.60182e+07	4.13879e+07	3.26972e+07	2.76694e+07	4.88662e+06	5.15809e+06	5.79482e+06	1.52559e+07	1.32387e+07	6.75522e+06
Cosmene	M16	1139	1132n	T,P3	UD	UD	UD	UD	UD	UD	UD	UD	UD	UD	UD	UD	6.43785e+06	8.52746e+06	1.39375e+07	UD	UD	UD	UD	UD	UD	UD	UD	UD	UD	UD	UD	961696	893642	1.49126e+06	UD	UD	UD	UD	UD	UD	401240	311929	241404	390364	623843	UD	1.23192e+07	1.09804e+07	3.17434e+06
Monoterpene aldehydes
Citronellal	MD1	1164	1153	R,P3	UD	UD	UD	1.35255e+07	1.14062e+07	9.55154e+06	2.04867e+07	1.25197e+07	1.25334e+07	2.06216e+07	2.9387e+07	3.4474e+07	5.51227e+06	5.99912e+06	5.09799e+06	1.63833e+07	1.24417e+07	1.36308e+07	1.37941e+07	9.68029e+06	9.89237e+06	919603	1.85917e+06	1.47702e+06	1.39826e+06	592384	526442	UD	UD	UD	1.29184e+07	1.4772e+07	1.49618e+07	2.38921e+06	2.5175e+06	2.44576e+06	UD	UD	UD	UD	UD	UD	UD	UD	UD
Neral	MD2	1251	1240	R,P3	404132	719702	504676	UD	UD	UD	3.5087e+06	2.47498e+06	1.81973e+06	2.15019e+06	2.47821e+06	2.64625e+06	UD	UD	UD	2.14312e+08	1.53322e+08	1.67134e+08	1.46845e+08	1.13293e+08	1.0936e+08	432985	737410	623862	672711	446608	415407	UD	UD	UD	UD	UD	UD	529858	581067	723794	813806	1.71308e+06	488415	UD	UD	UD	UD	UD	UD
Geranial	MD3	1281	1270	R,P3	UD	UD	UD	1.17403e+06	1.43596e+06	913265	6.51866e+06	4.56309e+06	3.52493e+06	1.24257e+06	1.73213e+06	2.12277e+06	UD	UD	UD	3.4649e+08	2.37522e+08	2.61786e+08	2.37461e+08	1.81144e+08	1.76225e+08	535207	727696	497138	UD	UD	UD	UD	UD	UD	844168	UD	1.02019e+06	824952	1.21446e+06	1.08492e+06	1.29936e+06	2.2957e+06	696988	UD	UD	UD	UD	UD	UD
Perillal	MD4	1291	1271	T,P3	1.10106e+06	1.45729e+06	1.57708e+06	7.66574e+06	7.96239e+06	6.02294e+06	1.50465e+07	1.04124e+07	9.4632e+06	5.52143e+06	5.88989e+06	6.79587e+06	1.09581e+06	1.23869e+06	926636	5.95557e+06	4.398e+06	5.249e+06	1.25813e+06	1.16352e+06	978405	5.03988e+06	6.98496e+06	6.10376e+06	5.26482e+06	3.25806e+06	3.74267e+06	UD	UD	UD	5.3035e+06	6.08243e+06	6.1698e+06	3.53777e+06	3.49849e+06	3.83132e+06	UD	UD	UD	UD	UD	UD	UD	UD	UD
Monoterpene esters
Linalyl acetate	ME1	1257	1257	R,P7	UD	UD	UD	UD	UD	UD	UD	UD	UD	UD	UD	UD	UD	UD	UD	UD	UD	UD	UD	UD	UD	UD	UD	UD	UD	UD	UD	UD	UD	UD	UD	UD	UD	UD	UD	UD	UD	UD	UD	UD	UD	UD	1.04726e+06	799861	421145
(E)-Carvyl acetate	ME2	1334	1337	T,P10	UD	UD	UD	UD	UD	UD	UD	UD	UD	UD	UD	UD	UD	UD	UD	UD	UD	UD	UD	UD	UD	1.77887e+06	3.01092e+06	2.80792e+06	3.84901e+06	2.18729e+06	2.89919e+06	UD	UD	UD	UD	UD	UD	UD	UD	UD	924036	871371	789774	UD	UD	UD	UD	UD	UD
Perillyl acetate	ME3	1353	/	T,P12	UD	UD	UD	UD	UD	UD	UD	UD	UD	UD	UD	UD	UD	UD	UD	UD	UD	UD	UD	UD	UD	UD	UD	UD	UD	UD	UD	UD	UD	UD	UD	UD	UD	UD	UD	UD	UD	UD	UD	2.32808e+07	2.39384e+07	2.92406e+07	3.80871e+07	3.30521e+07	2.22565e+07
α-Terpinyl acetate	ME4	1355	1350	R,P7	UD	UD	UD	UD	UD	UD	UD	932209	807167	UD	UD	UD	UD	UD	UD	UD	UD	UD	UD	UD	UD	UD	UD	UD	UD	UD	UD	UD	UD	UD	UD	UD	UD	UD	UD	UD	UD	UD	UD	UD	UD	UD	UD	UD	UD
Citronellyl acetate	ME5	1357	1354	R,P3	1.07439e+06	1.49596e+06	2.07656e+06	1.70745e+06	1.95889e+06	1.33688e+06	UD	UD	UD	1.90395e+06	1.64561e+06	2.2034e+06	Tr	UD	UD	4.31217e+06	2.95124e+06	3.06148e+06	2.06554e+06	1.03713e+06	808716	380416	806019	769177	1.2028e+06	553887	765718	UD	UD	UD	UD	1.28874e+06	UD	631235	381105	UD	UD	UD	UD	1.0691e+06	1.10829e+06	1.23941e+06	2.92803e+06	2.5477e+06	1.57746e+06
Neryl acetate	ME6	1366	1365	R,P3	2.94809e+06	4.79793e+06	6.02923e+06	2.68982e+06	2.9473e+06	1.87568e+06	UD	UD	UD	2.64812e+06	1.77586e+06	2.2098e+06	1.9063e+06	1.52541e+06	1.67712e+06	7.3178e+07	5.20252e+07	5.97754e+07	5.81107e+06	2.44802e+06	3.81394e+06	2.30318e+06	4.79328e+06	4.1379e+06	4.59584e+06	2.24954e+06	3.30412e+06	UD	UD	UD	627510	704066	904567	2.08312e+06	1.81502e+06	1.5499e+06	793075	434613	370639	486888	632521	689710	2.88524e+06	2.11044e+06	1.18292e+06
Geranyl acetate	ME7	1385	1383	R,P3	1.89054e+07	2.93155e+07	3.86375e+07	1.04067e+06	1.28649e+06	1.00066e+06	Tr	UD	UD	1.13913e+07	1.2051e+07	1.41318e+07	Tr	UD	UD	5.0958e+07	3.47493e+07	3.31822e+07	6.92469e+06	3.13696e+06	4.14056e+06	2.02508e+06	4.117e+06	3.33956e+06	4.50501e+06	2.47592e+06	2.85156e+06	UD	UD	UD	UD	UD	UD	3.37504e+06	3.26207e+06	2.87059e+06	6.06905e+06	2.84301e+06	2.25684e+06	1.52323e+07	1.62683e+07	2.01052e+07	3.40429e+07	2.99522e+07	1.68224e+07
Geranyl isobutyrate	ME8	1516	1514	T,P3	UD	UD	UD	UD	UD	UD	UD	UD	UD	UD	UD	UD	UD	UD	UD	2.62256e+06	1.6726e+06	1.78831e+06	UD	UD	UD	UD	UD	UD	UD	UD	UD	UD	UD	UD	UD	UD	UD	UD	UD	UD	UD	UD	UD	UD	UD	UD	UD	UD	UD
Monoterpene ketones
d-Camphor	MK1	1160	1146	R,P3	UD	UD	UD	623696	562942	513534	UD	UD	UD	1.10067e+06	775739	844181	UD	UD	UD	2.536e+06	2.33847e+06	2.55297e+06	1.49101e+06	1.52305e+06	1.36284e+06	UD	UD	UD	UD	UD	UD	UD	UD	UD	UD	UD	UD	UD	UD	UD	UD	UD	UD	UD	UD	UD	UD	UD	UD
Carvone	MK2	1260	1242	R,P10	2.73472e+06	5.26709e+06	6.30602e+06	818633	698826	710512	6.37178e+06	5.52904e+06	4.11083e+06	4.53761e+06	4.0694e+06	5.21367e+06	UD	UD	UD	UD	UD	UD	UD	UD	UD	UD	UD	UD	UD	UD	UD	734130	974705	897147	645484	851423	819568	UD	UD	UD	UD	UD	UD	UD	UD	UD	UD	UD	UD
Piperitone	MK3	1269	1252	T,P3	UD	UD	UD	843544	984734	694365	UD	UD	UD	733426	704264	840118	UD	UD	UD	979413	897690	898129	1.35393e+06	992805	1.06682e+06	656965	934830	UD	UD	UD	UD	UD	UD	UD	UD	UD	UD	UD	UD	UD	UD	UD	UD	UD	UD	UD	652363	826480	515937
p-Mentha-1,8-dien-3-one	MK4	1284	1272n	T,P3	2.01533e+06	3.37948e+06	3.76054e+06	1.58997e+06	1.52895e+06	1.17219e+06	7.19654e+06	5.79277e+06	5.09414e+06	3.28847e+06	3.7005e+06	4.03742e+06	UD	UD	UD	UD	UD	UD	1.32449e+06	819174	961781	UD	UD	UD	UD	UD	UD	UD	UD	UD	1.18405e+06	1.25627e+06	2.09622e+06	UD	UD	UD	UD	UD	UD	UD	UD	UD	UD	UD	UD
Monoterpene alcohols
Sabinene hydrate	ML1	1079	1068	R,P3	955017	1.10221e+06	1.22282e+06	1.05932e+07	1.04739e+07	8.20439e+06	8.76345e+06	7.78208e+06	6.42579e+06	1.15984e+07	1.25237e+07	1.39091e+07	3.20051e+06	3.30878e+06	3.26016e+06	1.63021e+07	1.28606e+07	1.4807e+07	2.07635e+07	2.00326e+07	1.76431e+07	1.85037e+06	3.07441e+06	2.38132e+06	1.30048e+06	1.04044e+06	1.12332e+06	UD	UD	UD	1.64333e+07	2.06268e+07	1.82871e+07	1.19308e+06	1.20953e+06	1.36909e+06	2.81567e+06	3.39469e+06	3.76474e+06	UD	UD	UD	UD	UD	UD
β-Linalool	ML2	1107	1098	R,P3	1.96522e+07	2.33442e+07	2.61786e+07	2.05619e+07	1.889e+07	1.42064e+07	2.14203e+08	1.79171e+08	1.48547e+08	6.37928e+08	7.10434e+08	7.42026e+08	1.395e+07	1.55499e+07	1.61563e+07	3.19353e+07	2.29699e+07	2.71141e+07	2.19022e+07	2.06219e+07	1.75121e+07	5.85772e+07	9.39608e+07	7.64963e+07	6.56467e+07	4.7799e+07	5.06891e+07	1.01034e+06	1.37611e+06	1.86466e+06	3.73401e+08	4.36207e+08	4.4957e+08	21755636	2.89433e+07	3.04413e+07	7.32991e+06	6.70232e+06	5.78308e+06	1.31101e+06	1.0632e+06	495928	3.84998e+07	3.55339e+07	8.95348e+06
(Z)-p-Menth-2-en-1-ol	ML3	1109	1121	T,P3	UD	UD	UD	2.16933e+07	2.09049e+07	1.66586e+07	UD	UD	UD	UD	UD	UD	1.15218e+06	1.39286e+06	1.23499e+06	1.84575e+07	1.41467e+07	1.79601e+07	4.44058e+07	4.28047e+07	3.5868e+07	UD	UD	UD	UD	UD	UD	UD	UD	UD	UD	UD	UD	1727192	1.96669e+06	1.93832e+06	3.94664e+06	6.86288e+06	7.11177e+06	UD	UD	UD	UD	UD	UD
(E)-p-Mentha-2,8-dienol	ML4	1133	1133n	T,P7	1.25116e+06	2.84853e+06	4.31776e+06	791481	729035	718520	5.59123e+06	6.80129e+06	4.33729e+06	1.72966e+06	1.75946e+06	1.93541e+06	UD	UD	UD	UD	UD	UD	UD	UD	UD	UD	352277	UD	UD	UD	UD	UD	UD	UD	UD	UD	UD	UD	UD	UD	UD	UD	UD	UD	UD	UD	UD	UD	UD
(E)-3-Caren-2-ol	ML5	1151	/	T,N	UD	UD	UD	776979	927743	675299	UD	UD	UD	UD	UD	UD	UD	UD	UD	UD	UD	UD	UD	UD	UD	UD	UD	UD	643882	368458	431528	UD	UD	UD	2.64431e+06	3.83859e+06	2.71306e+06	804055	898956	738566	UD	UD	UD	UD	UD	UD	UD	UD	UD
Borneol	ML6	1184	1165	R,P3	UD	UD	UD	UD	UD	UD	UD	UD	UD	UD	UD	UD	UD	UD	UD	2.77434e+06	2.04977e+06	2.21338e+06	Tr	UD	UD	UD	UD	UD	UD	UD	UD	UD	UD	UD	UD	UD	UD	UD	UD	UD	UD	UD	UD	UD	UD	UD	UD	UD	UD
4-Terpineol	ML7	1190	1177	R,P3	UD	860214	724326	1.253e+07	1.15227e+07	1.0178e+07	2.4575e+06	2.04096e+06	1.42334e+06	8.07078e+06	8.61161e+06	9.6747e+06	469348	672046	723947	7.80535e+06	6.45224e+06	7.26847e+06	1.93136e+07	1.90045e+07	1.66252e+07	1.91477e+06	2.72495e+06	2.27975e+06	1.2475e+06	950892	1.10193e+06	UD	UD	UD	3.49168e+06	4.1737e+06	3.72665e+06	1.3749e+06	1.39079e+06	1.54719e+06	4.47734e+06	4.60638e+06	4.41018e+06	UD	UD	UD	UD	UD	UD
α-Terpineol	ML8	1206	1189	R,P3	1.38059e+07	1.86723e+07	2.08957e+07	5.71376e+07	5.73705e+07	4.4645e+07	3.01647e+07	2.30218e+07	2.16066e+07	5.18405e+07	5.64415e+07	6.85345e+07	2.22763e+06	3.17573e+06	3.1535e+06	7.51887e+07	6.20459e+07	7.19859e+07	1.07327e+08	1.04165e+08	9.33659e+07	1.91532e+07	2.59547e+07	2.34909e+07	1.28334e+07	9.60354e+06	1.09781e+07	UD	UD	UD	3.0207e+07	3.78635e+07	3.83588e+07	1.08884e+07	1.1698e+07	1.20691e+07	2.00542e+07	2.36768e+07	2.29576e+07	UD	UD	UD	UD	UD	UD
(E)-Piperitol	ML9	1220	1205	T,P3	UD	UD	UD	UD	UD	UD	UD	UD	UD	UD	UD	UD	1.34903e+06	1.74745e+06	1.36839e+06	UD	UD	UD	UD	UD	UD	UD	UD	UD	UD	UD	UD	UD	UD	UD	UD	UD	UD	UD	UD	UD	UD	UD	UD	UD	UD	UD	UD	UD	UD
Nerol	ML10	1234	1228	R,P3	UD	UD	UD	UD	UD	UD	UD	UD	UD	UD	UD	UD	UD	UD	UD	4.76406e+07	4.01846e+07	4.18299e+07	UD	UD	UD	UD	UD	UD	UD	UD	UD	UD	UD	UD	UD	UD	UD	UD	UD	UD	UD	UD	UD	UD	UD	UD	UD	UD	UD
β-Citronellol	ML11	1236	1228	R,P3	1.06445e+06	1.37377e+06	1.80051e+06	1.43809e+07	1.49809e+07	1.09213e+07	6.31097e+06	3.33003e+06	3.08317e+06	7.22898e+06	7.64518e+06	1.12471e+07	1.85347e+07	1.63977e+07	1.69682e+07	6.60261e+06	4.94509e+06	5.28481e+06	2.58436e+06	1.54281e+06	2.77531e+06	1.58047e+06	2.72302e+06	2.56304e+06	3.64941e+06	1.62575e+06	2.38534e+06	UD	UD	UD	4.28306e+06	4.43309e+06	4.85253e+06	1.91702e+06	2.24217e+06	1.68706e+06	534495	497234	610527	UD	UD	UD	UD	UD	UD
(Z)-Carveol	ML12	1245	1229	R,P9	UD	UD	UD	UD	UD	UD	UD	UD	UD	UD	UD	UD	UD	UD	UD	UD	UD	UD	UD	UD	UD	UD	UD	UD	UD	UD	UD	UD	UD	UD	UD	UD	UD	UD	UD	UD	674361	810981	692307	UD	UD	UD	UD	UD	UD
Geraniol	ML13	1261	1255	R,P3	UD	UD	UD	UD	UD	UD	UD	UD	UD	1.14089e+06	1.90301e+06	2.26755e+06	UD	UD	UD	7.60362e+07	6.18538e+07	6.25235e+07	1.91637e+07	1.36893e+07	2.20183e+07	UD	UD	UD	829342	570798	845219	UD	UD	UD	419556	UD	837061	UD	UD	UD	5.244e+06	6.03063e+06	8.16539e+06	UD	UD	UD	UD	UD	UD
p-Mentha-1(7),8(10)-dien-9-ol	ML14	1303	/	T,P3	UD	UD	UD	UD	UD	UD	3.81747e+06	2.11744e+06	1.65298e+06	3.10571e+06	3.45106e+06	4.98139e+06	UD	UD	UD	899627	679341	1.13357e+06	UD	UD	UD	1.1415e+06	1.61203e+06	1.70003e+06	1.53582e+06	808597	1.12219e+06	UD	UD	UD	UD	UD	UD	1.01615e+06	1.25057e+06	1.19823e+06	UD	UD	UD	UD	UD	UD	UD	UD	UD
8-Hydroxylinalool	ML15	1376	1336n	T,P3	1.47982e+06	1.64334e+06	1.86689e+06	UD	UD	UD	5.94436e+06	2.48927e+06	1.932e+06	UD	UD	UD	UD	UD	UD	1.90862e+06	1.05265e+06	801730	UD	UD	UD	867491	714258	1.01616e+06	3.54255e+06	2.00631e+06	2.27582e+06	UD	UD	UD	4.3413e+06	4.0898e+06	4.32744e+06	UD	UD	UD	UD	UD	UD	UD	UD	UD	1.91529e+06	2.37578e+06	725585
Monoterpene oxides
(Z)-Linalool oxide	MO1	1078	1074	R,P3	UD	UD	UD	UD	UD	UD	Tr	Tr	Tr	2.7124e+06	3.45132e+06	3.45383e+06	1.30471e+06	3.30878e+06	1.11858e+06	UD	UD	UD	UD	UD	UD	UD	UD	UD	UD	UD	UD	UD	UD	UD	UD	UD	UD	UD	UD	UD	UD	UD	UD	UD	UD	UD	UD	UD	UD
(E)-Linalool oxide	MO2	1093	1088	R,P3	UD	UD	UD	UD	UD	UD	Tr	Tr	Tr	3.0187e+06	3.72463e+06	3.68186e+06	UD	UD	UD	UD	UD	UD	UD	UD	UD	UD	UD	UD	UD	UD	UD	UD	UD	UD	989570	596196	1.35139e+06	UD	UD	UD	UD	UD	UD	UD	UD	UD	UD	UD	UD
(Z)-Limonene oxide	MO3	1143	1134	R,P3	UD	UD	UD	UD	UD	UD	2.22793e+06	2.11553e+06	1.25982e+06	1.42039e+06	1.22269e+06	1.14497e+06	824768	1.01647e+06	874007	914325	622649	645179	1.21972e+06	875451	713713	442762	548978	418079	930132	567966	762768	694477	1.11999e+06	757661	UD	UD	UD	477322	UD	645459	UD	UD	UD	UD	UD	UD	UD	UD	UD
(E)-Limonene oxide	MO4	1148	1139	R,P3	1.30584e+06	2.21852e+06	3.25534e+06	929158	860639	479325	6.54751e+06	5.5173e+06	4.30921e+06	3.16593e+06	2.76372e+06	2.49598e+06	3.15308e+06	4.96054e+06	3.45022e+06	905533	574954	705159	UD	UD	UD	1.8066e+06	1.94529e+06	1.57809e+06	5.34333e+06	2.79483e+06	4.17037e+06	2.69242e+06	3.59689e+06	3.25171e+06	791954	737483	886242	2.60441e+06	2.15572e+06	2.83105e+06	894026	901760	1.13408e+06	UD	UD	UD	UD	UD	UD
Sesquiterpenes
δ-Elemene	S1	1338	1339	T,P3	1.61887e+07	1.86823e+07	2.29921e+07	UD	UD	UD	UD	UD	UD	8.20744e+06	8.95132e+06	1.26835e+07	1.91427e+07	2.02425e+07	2.13685e+07	UD	UD	UD	UD	UD	UD	4.42266e+06	8.73659e+06	7.40242e+06	1.49347e+07	8.62605e+06	1.0815e+07	UD	UD	UD	3.96045e+07	4.77697e+07	4.60768e+07	1.91864e+07	1.71006e+07	1.67189e+07	4.2151e+06	2.70999e+06	2.32131e+06	1.19502e+06	1.3188e+06	1.31062e+06	804232	782130	545542
α-Cubebene	S2	1349	1351	T,P14	UD	UD	UD	UD	UD	UD	UD	UD	UD	UD	UD	UD	UD	UD	UD	UD	UD	UD	2.24455e+06	1.65637e+06	1.63889e+06	UD	UD	UD	UD	UD	UD	2.58307e+06	2.9251e+06	3.75015e+06	UD	UD	UD	UD	UD	UD	UD	UD	UD	UD	UD	UD	UD	UD	UD
Ylangene	S3	1372	1372	T,P6	UD	UD	UD	UD	UD	UD	UD	UD	UD	UD	UD	UD	4.00433e+06	4.67127e+06	4.47895e+06	UD	UD	UD	UD	UD	UD	UD	UD	UD	UD	UD	UD	1.65451e+06	2.0958e+06	2.71237e+06	UD	UD	UD	UD	UD	UD	UD	UD	UD	UD	UD	UD	UD	UD	UD
α-Copaene	S4	1380	1376	T,P3	UD	UD	UD	3.23991e+06	3.97941e+06	2.80728e+06	1.21942e+07	7.06892e+06	6.47051e+06	6.0539e+06	6.15957e+06	7.68613e+06	UD	UD	UD	UD	UD	UD	2.07534e+06	1.16161e+06	1.49601e+06	1.63516e+06	3.37943e+06	2.59128e+06	3.78656e+06	1.99195e+06	2.63532e+06	2.77277e+06	3.33026e+06	4.3171e+06	9.05366e+06	1.19342e+07	1.02496e+07	6.63187e+06	5.83315e+06	5.78661e+06	UD	UD	UD	UD	UD	UD	UD	UD	UD
β-Cubebene	S5	1391	1390	T,P3	UD	UD	UD	2.31537e+06	3.03311e+06	2.0004e+06	1.03793e+07	5.05467e+06	5.17325e+06	UD	UD	UD	UD	UD	UD	UD	UD	UD	687116	449852	76748.9	1.24048e+06	2.24631e+06	1.56476e+06	UD	UD	UD	UD	UD	UD	8.14893e+06	8.61486e+06	7.66124e+06	3867679	2.98864e+06	2.39022e+06	UD	UD	UD	UD	UD	UD	UD	UD	UD
β-Elemene	S6	1393	1391	T,P3	3.35304e+06	3.97325e+06	5.22645e+06	1.00067e+06	1.2939e+06	845324	3.47731e+06	1.25157e+06	1.20346e+06	1.01025e+08	1.04232e+08	1.24521e+08	2.04433e+07	2.10969e+07	2.49393e+07	1.16184e+06	743569	711904	1.6959e+06	1.17794e+06	1.41578e+06	4.34314e+06	7.98514e+06	7.5693e+06	2.20973e+07	1.13601e+07	1.587e+07	UD	UD	UD	6.42262e+07	7.32622e+07	5.90826e+07	35827477	3.05472e+07	3.1588e+07	606609	540781	506775	UD	UD	UD	UD	UD	UD
(Z)-α-Bergamotene	S7	1416	1415	T,P3	UD	UD	UD	UD	UD	UD	UD	UD	UD	UD	UD	UD	UD	UD	UD	4.9684e+06	3.1349e+06	3.79506e+06	3.76585e+06	3.06207e+06	2.66221e+06	UD	UD	UD	UD	UD	UD	5.08937e+06	6.19901e+06	7.98649e+06	UD	UD	UD	UD	UD	UD	UD	UD	UD	UD	UD	UD	UD	UD	UD
Caryophyllene	S8	1424	1418	R,P3	UD	UD	UD	UD	UD	UD	1.98895e+06	2.08841e+06	1.38195e+06	5.36537e+06	6.08656e+06	6.57808e+06	6.98663e+08	7.08661e+08	8.22221e+08	3.62206e+07	2.37149e+07	3.03046e+07	7.26768e+07	7.54541e+07	5.92768e+07	842043	1.20417e+06	1.17631e+06	2.25294e+06	1.12062e+06	1.3947e+06	UD	UD	UD	1.00382e+07	1.31506e+07	1.12268e+07	4.26199e+06	3.96007e+06	4.42726e+06	8.42561e+06	4.26501e+06	3.72105e+06	1.30343e+07	1.32074e+07	1.59123e+07	2.19123e+07	1.96352e+07	1.05531e+07
γ-Elemene	S9	1434	1433	T,P15	1.67401e+06	1.66166e+06	1.82002e+06	UD	UD	UD	1.08179e+07	7.33975e+06	5.7077e+06	3.90922e+06	4.43123e+06	6.0372e+06	1.65747e+07	1.73499e+07	1.91853e+07	UD	UD	UD	UD	UD	UD	UD	488353	397548	931119	530786	705044	UD	UD	UD	2.70525e+07	1.64846e+07	1.62419e+07	1.38446e+06	1.17886e+06	1.32267e+06	UD	UD	UD	UD	UD	UD	UD	UD	UD
(E)-α-Bergamotene	S10	1436	1436	T,P3	UD	UD	UD	UD	UD	UD	UD	UD	UD	UD	UD	UD	UD	UD	UD	7.29408e+07	5.02568e+07	6.12895e+07	6.21162e+07	5.6554e+07	4.86501e+07	UD	UD	UD	UD	UD	UD	4.15666e+07	5.37082e+07	6.19891e+07	UD	UD	UD	UD	UD	UD	UD	UD	UD	1.00346e+07	1.02456e+07	1.18619e+07	3.7163e+07	3.2604e+07	1.69573e+07
α-Guaiene	S11	1439	1439	T,P3	UD	UD	UD	UD	UD	UD	UD	UD	UD	UD	UD	UD	UD	UD	UD	UD	UD	UD	UD	UD	UD	UD	UD	UD	UD	UD	UD	UD	UD	UD	1.39627e+06	1.64333e+06	1.525e+06	469006	594534	UD	UD	UD	UD	UD	UD	UD	UD	UD	UD
(Z)-β-Farnesene	S12	1441	1443	T,P3	UD	UD	UD	UD	UD	UD	UD	UD	UD	UD	UD	UD	UD	UD	UD	2.59692e+06	1.71422e+06	2.01852e+06	UD	UD	UD	UD	UD	UD	UD	UD	UD	UD	UD	UD	UD	UD	UD	UD	UD	UD	UD	UD	UD	UD	UD	UD	UD	UD	UD
α-Himachalene	S13	1442	1447	T,P16	UD	UD	UD	UD	UD	UD	UD	UD	UD	UD	UD	UD	UD	UD	UD	2.59692e+06	1.71422e+06	2.01852e+06	2.28575e+06	1.97164e+06	2.39788e+06	UD	UD	UD	UD	UD	UD	UD	UD	UD	UD	UD	UD	UD	UD	UD	UD	UD	UD	UD	UD	UD	UD	UD	UD
(E)-β-Farnesene	S14	1457	1458	R,P6	UD	UD	UD	UD	UD	UD	7.26219e+06	4.9642e+06	5.25072e+06	UD	UD	UD	1.07573e+08	1.01871e+08	1.24246e+08	6.59539e+06	4.67541e+06	4.94482e+06	5.14494e+06	4.66659e+06	4.13784e+06	UD	UD	UD	UD	UD	UD	1.2037e+07	1.54457e+07	2.00171e+07	UD	UD	UD	UD	UD	UD	UD	UD	UD	6.40087e+07	6.51913e+07	7.71417e+07	1.78782e+08	1.60949e+08	8.04389e+07
α-Caryophyllene	S15	1461	1454	R,P16	605157	946221	1.01043e+06	2.8139e+06	3.11212e+06	2.15722e+06	1.86466e+06	935217	470842	1.0102e+07	1.09459e+07	1.33226e+07	4.88621e+07	4.94941e+07	5.78157e+07	2.2567e+06	1.75143e+06	2.09658e+06	5.1974e+06	5.43674e+06	4.57795e+06	1.18021e+06	1.94722e+06	1.5753e+06	3.30285e+06	1.812e+06	2.58247e+06	933348	978929	2.08338e+06	8.17004e+06	1.13553e+07	9.29083e+06	5.554e+06	5.12206e+06	4.98734e+06	731949	391348	426881	383647	385502	515907	1.41521e+06	1.18688e+06	739515
β-Santalene	S16	1464	1462	T,P17	UD	UD	UD	UD	UD	UD	UD	UD	UD	UD	UD	UD	UD	UD	UD	2.41904e+06	1.77279e+06	1.94339e+06	2.26255e+06	1.90838e+06	1.96969e+06	UD	UD	UD	UD	UD	UD	UD	UD	UD	UD	UD	UD	UD	UD	UD	UD	UD	UD	UD	UD	UD	UD	UD	UD
γ-Muurolene	S17	1480	1477	T,P5	UD	UD	UD	UD	UD	UD	UD	UD	UD	UD	UD	UD	UD	UD	UD	UD	UD	UD	UD	UD	UD	UD	UD	UD	UD	UD	UD	2.74507e+07	3.54638e+07	4.33735e+07	UD	UD	UD	UD	UD	UD	UD	UD	UD	UD	UD	UD	UD	UD	UD
γ-Himachalene	S18	1482	1476	T,N	UD	UD	UD	UD	UD	UD	UD	UD	UD	UD	UD	UD	UD	UD	UD	UD	UD	UD	1.37711e+06	1.17387e+06	1.06607e+06	UD	UD	UD	UD	UD	UD	UD	UD	UD	UD	UD	UD	UD	UD	UD	UD	UD	UD	1.79835e+06	1.9087e+06	2.05484e+06	1.31562e+07	1.10959e+07	4.9183e+06
Germacrene D	S19	1487	1480	T,P3	1.1524e+08	1.4284e+08	1.73716e+08	1.8332e+06	2.56059e+06	1.75775e+06	1.01959e+07	5.74161e+06	4.83924e+06	1.05076e+07	9.94394e+06	1.58899e+07	7.95375e+07	7.98004e+07	9.21095e+07	UD	UD	UD	8.93118e+07	7.24191e+07	5.95729e+07	5.70774e+06	1.03783e+07	9.3623e+06	1.90655e+07	1.10408e+07	1.35278e+07	UD	UD	UD	3.10522e+07	3.90689e+07	3.66243e+07	2.76952e+07	2.39684e+07	2.42996e+07	3.91058e+06	2.83698e+06	2.07839e+06	UD	UD	UD	UD	UD	UD
β-Selinene	S20	1494	1485	T,P16	5.81387e+06	7.05942e+06	8.52704e+06	UD	UD	UD	UD	UD	UD	UD	UD	UD	UD	UD	UD	UD	UD	UD	UD	UD	UD	UD	UD	UD	UD	UD	UD	2.96576e+06	4.67242e+06	4.89446e+06	UD	UD	UD	UD	UD	UD	UD	UD	UD	UD	UD	UD	UD	UD	UD
(Z,E)-α-Farnesene	S21	1496	1497n	T,N	UD	UD	UD	3.02475e+06	2.00096e+06	2.15537e+06	UD	UD	UD	UD	UD	UD	UD	UD	UD	UD	UD	UD	UD	UD	UD	UD	UD	UD	UD	UD	UD	UD	UD	UD	UD	UD	UD	UD	UD	UD	UD	UD	UD	UD	UD	UD	UD	UD	UD
Valencene	S22	1497	1491	R,P3	UD	UD	UD	UD	UD	UD	UD	UD	UD	UD	UD	UD	UD	UD	UD	8.0527e+06	6.4486e+06	7.54166e+06	UD	UD	UD	UD	UD	UD	UD	UD	UD	3.46097e+06	4.99797e+06	8.90513e+06	UD	UD	UD	848821	592417	1.31285e+06	UD	UD	UD	UD	UD	UD	UD	UD	UD
Elixene	S23	1500	1445n	T,P3	7.57131e+06	1.05391e+07	1.18688e+07	UD	UD	UD	UD	UD	UD	5.95884e+06	6.30815e+06	7.86167e+06	6.57949e+06	7.20912e+06	8.23093e+06	6.967e+06	5.51613e+06	6.18455e+06	2.21099e+07	1.79521e+07	1.52342e+07	774838	1.58061e+06	1.55683e+06	4.16261e+06	1.5953e+06	1.89855e+06	UD	UD	UD	7.25106e+06	1.07991e+07	8.42321e+06	3.00539e+06	2.54433e+06	3.16411e+06	UD	UD	UD	UD	UD	UD	UD	UD	UD
Zingiberene	S24	1500	1495	T,P16	UD	UD	UD	UD	UD	UD	UD	UD	UD	UD	UD	UD	UD	UD	UD	UD	UD	UD	UD	UD	UD	UD	UD	UD	UD	UD	UD	UD	UD	UD	UD	UD	UD	UD	UD	UD	UD	UD	UD	5.86757e+08	5.98823e+08	6.81425e+08	1.53837e+09	1.42401e+09	7.1566e+08
α-Selinene	S25	1502	1494	T,P16	UD	UD	UD	1.13458e+07	1.11376e+07	8.32214e+06	UD	UD	UD	UD	UD	UD	UD	UD	UD	UD	UD	UD	UD	UD	UD	UD	UD	UD	UD	UD	UD	5.97641e+06	6.28648e+06	6.44771e+06	UD	UD	UD	UD	UD	UD	UD	UD	UD	UD	UD	UD	UD	UD	UD
(Z)-α-Bisabolene	S26	1504	1504	T,P3	UD	UD	UD	UD	UD	UD	UD	UD	UD	UD	UD	UD	UD	UD	UD	7.83916e+06	5.72628e+06	6.4544e+06	8.31309e+06	7.2404e+06	6.96038e+06	UD	UD	UD	UD	UD	UD	1.89105e+07	2.59125e+07	2.87113e+07	UD	UD	UD	UD	UD	UD	UD	UD	UD	UD	UD	UD	UD	UD	UD
α-Muurolene	S27	1505	1499	T,P3	UD	UD	UD	UD	UD	UD	2.76146e+06	1.16453e+06	1.3723e+06	UD	UD	UD	UD	UD	UD	UD	UD	UD	UD	UD	UD	UD	UD	UD	UD	UD	UD	UD	UD	UD	UD	UD	UD	UD	458181	596199	UD	UD	UD	UD	UD	UD	UD	UD	UD
(E,E)-α-Farnesene	S28	1508	1508	R,P3	UD	UD	UD	8.156e+07	7.2543e+07	5.24084e+07	2.42748e+07	1.63428e+07	1.47467e+07	UD	UD	UD	5.26996e+07	4.36138e+07	7.58095e+07	UD	UD	UD	UD	UD	UD	1.41401e+06	2.75786e+06	2.19517e+06	1.17906e+07	7.92684e+06	7.33363e+06	1.22257e+07	1.63068e+07	2.1495e+07	UD	UD	UD	5.20844e+07	5.07669e+07	5.09846e+07	UD	UD	UD	4.74377e+06	4.72823e+06	4.03506e+06	7.45607e+07	6.84928e+07	2.06493e+07
β-Bisabolene	S29	1512	1509	T,P18	UD	UD	UD	UD	UD	UD	UD	UD	UD	UD	UD	UD	UD	UD	UD	1.05416e+08	7.78699e+07	9.30155e+07	9.86159e+07	9.02808e+07	7.74809e+07	UD	UD	UD	UD	UD	UD	2.67376e+08	3.60826e+08	4.36282e+08	UD	UD	UD	UD	UD	UD	UD	UD	UD	7.80127e+07	7.71158e+07	9.07753e+07	2.64751e+08	2.51661e+08	1.26358e+08
8-Isopropenyl-1,5-dimethyl-cyclodeca-1,5-diene	S30	1514	/	T,N	UD	UD	UD	UD	UD	UD	UD	UD	UD	8.33335e+06	9.94394e+06	1.00559e+07	4.94691e+06	5.64546e+06	6.85454e+06	UD	UD	UD	UD	UD	UD	UD	615336	604688	UD	UD	UD	UD	UD	UD	UD	6.06874e+06	4.57718e+06	3.14097e+06	3.2688e+06	2.7636e+06	UD	UD	UD	UD	UD	UD	UD	UD	UD
γ-Cadinene	S31	1517	1513	T,P19	UD	UD	UD	UD	UD	UD	UD	UD	UD	UD	UD	UD	UD	UD	UD	UD	UD	UD	UD	UD	UD	UD	UD	UD	UD	UD	UD	1.36046e+07	1.9657e+07	2.47819e+07	UD	UD	UD	UD	UD	UD	UD	UD	UD	UD	UD	UD	UD	UD	UD
δ-Cadinene	S32	1524	1524	T,P3	UD	UD	UD	4.74615e+06	5.45827e+06	3.59335e+06	1.34002e+07	7.02298e+06	6.01692e+06	5.84961e+06	6.41305e+06	8.2265e+06	UD	UD	UD	UD	UD	UD	2.92825e+06	1.95873e+06	3.39088e+06	2.27235e+06	4.20478e+06	3.24324e+06	4.87727e+06	2.39304e+06	3.09539e+06	3.26038e+07	4.22319e+07	5.39379e+07	1.20785e+07	1.48001e+07	1.32758e+07	8.45245e+06	7.89323e+06	7.65412e+06	UD	UD	UD	UD	UD	UD	UD	UD	UD
α-panasinsen	S33	1525	1518	T,P20	UD	UD	UD	UD	UD	UD	UD	UD	UD	UD	UD	UD	UD	UD	UD	UD	UD	UD	UD	UD	UD	UD	UD	UD	UD	UD	UD	UD	UD	UD	UD	UD	UD	UD	UD	UD	UD	UD	UD	UD	UD	UD	UD	UD	UD
β-Sesquiphellandrene	S34	1530	1524	T,P17	UD	UD	UD	UD	UD	UD	5.61273e+06	4.64441e+06	4.25683e+06	UD	UD	UD	8.11889e+06	7.70689e+06	1.01432e+07	UD	UD	UD	UD	UD	UD	UD	UD	UD	UD	UD	UD	UD	UD	UD	UD	UD	UD	UD	UD	UD	UD	UD	UD	1.92608e+08	1.94015e+08	2.2259e+08	4.58164e+08	4.20668e+08	2.11548e+08
α-Cadinene	S35	1544	1538	T,P20	UD	UD	UD	UD	UD	UD	UD	UD	UD	UD	UD	UD	UD	6.2597e+06	1.11467e+07	UD	UD	UD	UD	UD	UD	UD	UD	UD	UD	UD	UD	4.71015e+06	5.78453e+06	7.01781e+06	UD	UD	UD	UD	UD	UD	UD	UD	UD	UD	UD	UD	UD	UD	UD
Sesquiterpene alcohols
α-copaene-11-ol	SL1	1555	1540n	T,N	UD	UD	UD	UD	UD	UD	UD	UD	UD	UD	UD	UD	UD	UD	UD	UD	UD	UD	UD	UD	UD	UD	UD	UD	UD	UD	UD	UD	UD	UD	UD	UD	UD	UD	UD	UD	UD	UD	UD	UD	UD	UD	UD	UD	UD
Elemol	SL2	1558	1549	T,P3	1.06943e+07	1.19154e+07	1.37808e+07	1.52392e+06	2.22969e+06	1.32465e+06	5.71095e+06	2.89572e+06	2.68938e+06	2.71489e+06	3.19322e+06	4.30895e+06	UD	UD	UD	UD	UD	UD	UD	UD	UD	1.58671e+06	880751	887935	1.14956e+06	587003	750196	UD	UD	UD	6.11268e+06	6.17262e+06	6.99289e+06	2.33878e+06	1.90077e+06	2.01362e+06	UD	UD	UD	UD	UD	UD	UD	UD	UD
Epiglobulol	SL3	1563	1564	R,P21	UD	UD	UD	UD	UD	UD	UD	UD	UD	UD	UD	UD	UD	UD	UD	UD	UD	UD	UD	UD	UD	UD	UD	UD	UD	UD	UD	UD	UD	UD	UD	UD	UD	UD	UD	UD	UD	UD	UD	2.64979e+06	2.89972e+06	3.29483e+06	6.51762e+06	6.57384e+06	3.18291e+06
Germacrene B	SL4	1566	1556	T,P3	3.06828e+06	3.41332e+06	3.52531e+06	UD	UD	UD	UD	UD	UD	1.11491e+07	1.18997e+07	1.61768e+07	5.93492e+07	6.10042e+07	6.97136e+07	UD	UD	UD	UD	UD	UD	1.29746e+06	1.79393e+06	1.54535e+06	UD	UD	UD	UD	UD	UD	2.75844e+07	5.02603e+07	4.94442e+07	3.81185e+06	3.34663e+06	3.33388e+06	979192	693258	653225	UD	UD	UD	UD	UD	UD
(E)-Nerolidol	SL5	1567	1564	R,P3	UD	UD	UD	UD	UD	UD	UD	UD	UD	2.36304e+06	2.24189e+06	3.69987e+06	UD	UD	UD	UD	UD	UD	UD	UD	UD	UD	UD	UD	3.05972e+06	1.97202e+06	2.20769e+06	8.76826e+07	1.04955e+08	1.37149e+08	UD	UD	UD	UD	UD	UD	UD	UD	UD	UD	UD	UD	8.4884e+06	8.17602e+06	2.41182e+06
Germacrene D-4-ol	SL6	1585	1574	T,P3	1.22337e+06	858437	893660	1.21665e+06	1.16143e+06	828750	Tr	UD	UD	1.50949e+06	1.55419e+06	1.85626e+06	UD	UD	UD	1.41355e+06	1.17816e+06	1.24933e+06	3.50636e+06	2.15674e+06	2.97739e+06	712144	587857	362739	859886	466186	545541	UD	UD	UD	1.93265e+06	2.4329e+06	2.44563e+06	1.05438e+06	900043	1.00689e+06	UD	UD	UD	UD	UD	UD	UD	UD	UD
Cubenol	SL7	1629	1642	T,P22	UD	UD	UD	UD	UD	UD	UD	UD	UD	Tr	UD	UD	UD	UD	UD	UD	UD	UD	UD	UD	UD	UD	UD	UD	UD	UD	UD	UD	UD	UD	4.50987e+06	5.1669e+06	5.70805e+06	671096	548253	697278	UD	UD	UD	UD	UD	UD	UD	UD	UD
β-Eudesmol	SL8	1666	1649	T,P6	1.52231e+07	1.59974e+07	1.82457e+07	UD	UD	UD	UD	UD	UD	1.20073e+06	1.10905e+06	1.45472e+06	UD	UD	UD	UD	UD	UD	UD	UD	UD	UD	UD	UD	UD	UD	UD	UD	UD	UD	2.08058e+06	2.82494e+06	2.87989e+06	UD	UD	UD	UD	UD	UD	UD	UD	UD	UD	UD	UD
β-Bisabolol	SL9	1698	1683	T,P3	UD	UD	UD	UD	UD	UD	UD	UD	UD	UD	UD	UD	UD	UD	UD	7.29171e+06	3.80061e+06	4.88561e+06	6.15607e+06	3.73102e+06	5.46112e+06	UD	UD	UD	UD	UD	UD	9.69563e+06	1.06371e+07	1.60907e+07	UD	UD	UD	UD	UD	UD	UD	UD	UD	3.16393e+06	2.88187e+06	2.81039e+06	1.445e+07	1.48034e+07	7.73493e+06
α-Bisabolol	SL10	1679	1671	T,P5	UD	UD	UD	UD	UD	UD	UD	UD	UD	UD	UD	UD	UD	UD	UD	UD	UD	UD	UD	UD	UD	UD	UD	UD	UD	UD	UD	4.39187e+06	5.14441e+06	5.726e+06	UD	UD	UD	UD	UD	UD	UD	UD	UD	6.6606e+06	5.99503e+06	6.48756e+06	1.70493e+07	1.70379e+07	9.0809e+06
Farnesol	SL11	1727	1722	R,P11	UD	UD	UD	UD	UD	UD	UD	UD	UD	UD	UD	UD	7.12594e+06	6.11383e+06	6.48943e+06	UD	UD	UD	UD	UD	UD	UD	UD	UD	UD	UD	UD	9.26584e+06	1.25038e+07	1.56652e+07	UD	UD	UD	UD	UD	UD	UD	UD	UD	UD	UD	UD	UD	1.11126e+06	UD
Sesquiterpene aldehydes
β-Sinensal	SD1	1705	1695	T,P17	UD	UD	UD	UD	UD	UD	1.93941e+07	1.13242e+07	1.52022e+07	UD	UD	UD	UD	UD	UD	UD	UD	UD	UD	UD	UD	UD	UD	UD	UD	UD	UD	UD	UD	UD	UD	UD	UD	UD	UD	UD	UD	UD	UD	UD	UD	UD	UD	UD	UD
(E)-Farnesal	SD2	1751	1734n	R,P23	UD	UD	UD	UD	UD	UD	UD	UD	UD	UD	UD	UD	1.48914e+06	2.04009e+06	1.3058e+06	UD	UD	UD	2.12483e+06	1.43736e+06	2.39909e+06	UD	UD	UD	UD	UD	UD	UD	UD	UD	UD	UD	UD	UD	UD	UD	UD	UD	UD	UD	UD	UD	UD	UD	UD
α-Sinensal	SD3	1767	1752	T,P8	UD	UD	UD	6.19491e+07	6.4419e+07	4.45484e+07	1.40612e+08	7.77678e+07	7.97534e+07	UD	UD	UD	UD	UD	UD	UD	UD	UD	UD	UD	UD	Tr	UD	UD	6.44423e+06	3.28752e+06	3.78506e+06	UD	UD	UD	UD	UD	UD	UD	UD	UD	UD	UD	UD	UD	UD	UD	1.688e+06	1.65264e+06	788207
Sesquiterpene ketone
Nootkatone	SK1	1724	1800	R,P3	UD	UD	UD	UD	UD	UD	UD	UD	UD	UD	UD	UD	Tr	UD	UD	1.48398e+06	761871	1.07625e+06	UD	UD	UD	UD	UD	UD	UD	UD	UD	UD	UD	UD	UD	UD	UD	700651	587692	648535	3.12793e+06	3.05113e+06	1.01716e+06	UD	UD	UD	UD	UD	UD
Sesquiterpene oxide
Caryophyllene oxide	SO1	1591	1581	R,P24	UD	UD	UD	UD	UD	UD	UD	UD	UD	UD	UD	UD	5.90962e+06	5.56304e+06	7.19575e+06	UD	UD	UD	UD	UD	UD	UD	UD	UD	UD	UD	UD	UD	UD	UD	UD	UD	UD	UD	UD	UD	UD	UD	UD	UD	UD	UD	UD	UD	UD
Benzene compounds
p-Cymene	B1	1033	1022	R,P3	UD	UD	UD	1.84349e+07	1.65794e+07	2.2441e+07	UD	UD	UD	1.92538e+07	1.45406e+07	1.04213e+07	1.44465e+06	1.33921e+06	1.73365e+06	3.07794e+06	3.59454e+06	2.86784e+06	UD	UD	UD	6.63893e+06	4.53854e+06	6.75192e+06	4.94398e+06	8.35366e+06	1.00734e+07	UD	UD	UD	UD	1.34366e+06	1.4485e+06	4.73163e+06	3.40669e+06	6.6925e+06	1.13371e+07	1.16471e+07	6.82799e+06	UD	UD	UD	UD	UD	UD
Benzyl isocyanide	B2	1192		T,P25	UD	UD	UD	UD	UD	UD	UD	UD	UD	UD	UD	UD	4.71785e+07	4.75393e+07	6.5473e+07	UD	UD	UD	UD	UD	UD	UD	UD	UD	UD	UD	UD	UD	UD	UD	UD	UD	UD	UD	UD	UD	UD	UD	UD	UD	UD	UD	UD	UD	UD
Thymol methyl ether	B3	1240	1235	R,P26	UD	UD	UD	Tr	UD	UD	UD	UD	UD	Tr	UD	UD	UD	UD	UD	UD	UD	UD	UD	UD	UD	UD	UD	UD	UD	UD	UD	UD	UD	UD	7.6266e+07	1.0813e+08	8.22605e+07	UD	UD	UD	UD	UD	UD	UD	UD	UD	UD	UD	UD
Anethole	B4	1299	1283	T,P27	UD	UD	UD	UD	UD	UD	UD	UD	UD	UD	UD	UD	UD	UD	UD	UD	UD	UD	UD	UD	UD	UD	UD	UD	UD	UD	UD	UD	UD	UD	UD	UD	UD	UD	UD	UD	UD	UD	UD	UD	UD	UD	1.0323e+07	8.95651e+06	819322
Thymol	B5	1305	1290	R,P9	UD	UD	UD	4.68179e+07	5.1195e+07	2.89393e+07	UD	UD	UD	UD	UD	UD	UD	UD	UD	UD	UD	UD	1.07165e+06	645212	824232	UD	UD	UD	UD	UD	UD	UD	UD	UD	9.91053e+07	1.37197e+08	1.226e+08	4.84495e+07	4.96064e+07	3.16506e+07	UD	UD	UD	UD	UD	UD	UD	UD	UD
Indole	B6	1423	1402	R,P28	UD	UD	UD	3.17992e+08	3.35204e+08	2.60029e+08	UD	UD	UD	UD	UD	UD	UD	UD	UD	UD	UD	UD	UD	UD	UD	UD	UD	UD	UD	UD	UD	UD	UD	UD	UD	UD	UD	UD	UD	UD	UD	UD	UD	UD	UD	UD	UD	UD	UD
Dimethyl anthranilate	B7	1487	1483	T,P29	UD	UD	UD	UD	UD	UD	UD	UD	UD	UD	UD	UD	UD	UD	UD	UD	UD	UD	UD	UD	UD	UD	UD	UD	UD	UD	UD	UD	UD	UD	UD	UD	UD	UD	UD	UD	UD	UD	UD	6.71416e+06	6.67258e+06	7.58061e+06	1.77343e+07	1.66541e+07	8.65421e+06
Ar-Curcumene	B8	1754	1744n	R,P24	UD	UD	UD	UD	UD	UD	UD	1.5401e+06	901858	UD	UD	UD	UD	UD	UD	UD	UD	UD	1.27263e+06	1.05222e+06	960616	UD	UD	UD	UD	UD	UD	UD	UD	UD	UD	UD	UD	UD	UD	UD	UD	UD	UD	UD	UD	UD	UD	UD	UD
Herniarine	B9	2011		R,P30	UD	UD	UD	UD	UD	UD	UD	UD	UD	UD	UD	UD	UD	UD	UD	3.16124e+07	3.72908e+07	3.0761e+07	4.24464e+08	3.80839e+08	4.06454e+08	UD	UD	UD	UD	UD	UD	UD	UD	UD	UD	UD	UD	UD	UD	UD	UD	UD	UD	UD	UD	UD	UD	UD	UD
Limettin	B10	1312	1288	R,P3	1.02512e+06	1.06744e+06	1.14904e+06	UD	UD	UD	UD	UD	UD	UD	UD	UD	2.07373e+07	1.40428e+07	2.33382e+07	UD	UD	UD	UD	UD	UD	UD	UD	UD	UD	UD	UD	UD	UD	UD	UD	UD	UD	UD	UD	UD	1.17162e+06	1.79007e+06	2.8793e+06	UD	UD	UD	UD	UD	UD
Unidentified compounds
Unknown	U1	1086	/	/	UD	UD	UD	UD	UD	UD	UD	UD	UD	UD	UD	UD	UD	UD	UD	UD	UD	UD	UD	UD	UD	UD	UD	UD	UD	UD	UD	UD	UD	UD	UD	UD	UD	UD	UD	UD	UD	UD	UD	UD	UD	UD	UD	UD	UD
Unknown	U2	1188	/	/	UD	UD	UD	3.67003e+06	5.82196e+06	3.26188e+06	UD	UD	UD	UD	UD	UD	1.09391e+08	1.08112e+08	1.44553e+08	UD	UD	UD	UD	UD	UD	UD	UD	UD	UD	UD	UD	UD	UD	UD	UD	UD	UD	UD	UD	UD	UD	UD	UD	UD	UD	UD	UD	UD	UD
Unknown	U3	1210	/	/	UD	UD	UD	UD	UD	UD	UD	UD	UD	UD	UD	UD	UD	UD	UD	UD	UD	UD	UD	UD	UD	1.80533e+06	2.20972e+06	2.16294e+06	1.63339e+06	1.02184e+06	958724	UD	UD	UD	UD	UD	UD	712580	582005	813588	UD	UD	UD	UD	UD	UD	UD	UD	UD
Unknown	U4	1335	/	/	UD	UD	UD	UD	UD	UD	UD	UD	UD	1.74771e+06	1.77766e+06	2.47186e+06	2.94871e+06	3.66196e+06	2.63101e+06	UD	UD	UD	1.47366e+06	952518	2.10795e+06	UD	UD	UD	UD	UD	UD	UD	UD	UD	4.54508e+06	4.96898e+06	5.09362e+06	2.54857e+06	2.11431e+06	1.98781e+06	UD	UD	UD	UD	UD	UD	UD	UD	UD
Unknown	U5	1383	/	/	UD	UD	UD	UD	UD	UD	UD	UD	UD	UD	UD	UD	UD	UD	UD	UD	UD	UD	UD	UD	UD	UD	UD	UD	UD	UD	UD	UD	UD	UD	UD	UD	UD	UD	UD	UD	UD	UD	UD	5.08728e+06	5.26776e+06	6.85938e+06	1.08238e+07	9.64779e+06	6.0818e+06
Unknown	U6	1404	/	/	UD	UD	UD	UD	UD	UD	UD	UD	UD	UD	UD	UD	1.86518e+06	1.60556e+06	2.31441e+06	UD	UD	UD	UD	UD	UD	UD	UD	UD	UD	UD	UD	UD	UD	UD	UD	UD	UD	UD	UD	UD	UD	UD	UD	3.98096e+06	4.50457e+06	5.20314e+06	1.37269e+07	1.18978e+07	5.72929e+06
Unknown	U7	1435	/	/	UD	UD	UD	UD	UD	UD	UD	UD	UD	UD	UD	UD	UD	UD	UD	UD	UD	UD	UD	UD	UD	UD	UD	UD	UD	UD	UD	UD	UD	UD	UD	UD	UD	UD	UD	UD	UD	UD	UD	UD	UD	UD	UD	UD	UD
Unknown	U8	1488	/	/	UD	UD	UD	UD	UD	UD	UD	UD	UD	UD	UD	UD	UD	UD	UD	4.21062e+06	3.01596e+06	3.42865e+06	UD	UD	UD	UD	UD	UD	UD	UD	UD	3.19316e+06	3.90476e+06	5.12834e+06	UD	UD	UD	UD	UD	UD	UD	UD	UD	UD	UD	UD	UD	UD	UD
Unknown	U9	1546	/	/	UD	UD	UD	UD	UD	UD	UD	UD	UD	UD	UD	UD	UD	UD	UD	2.68928e+06	1.75651e+06	1.85512e+06	2.32727e+06	1.92305e+06	1.73207e+06	UD	UD	UD	Tr	UD	UD	7.98147e+06	1.0295e+07	1.03777e+07	UD	UD	UD	UD	UD	UD	UD	UD	UD	UD	UD	UD	UD	UD	UD
Unknown	U10	1548	/	/	UD	UD	UD	UD	UD	UD	UD	UD	UD	UD	UD	UD	9.91557e+06	6.2597e+06	1.11467e+07	UD	UD	UD	UD	UD	UD	UD	UD	UD	UD	UD	UD	UD	UD	UD	UD	UD	UD	UD	UD	UD	UD	UD	UD	UD	UD	UD	UD	UD	UD
Unknown	U11	1598	/	/	UD	UD	UD	UD	UD	UD	UD	UD	UD	UD	UD	UD	UD	UD	UD	UD	UD	UD	UD	UD	UD	UD	UD	UD	UD	UD	UD	UD	UD	UD	UD	UD	UD	UD	UD	UD	UD	UD	UD	5.18017e+06	3.58411e+06	5.16879e+06	1.67636e+07	1.77118e+07	8.91677e+06
Unknown	U12	1623	/	/	UD	UD	UD	UD	UD	UD	UD	UD	UD	UD	UD	UD	UD	UD	UD	UD	UD	UD	UD	UD	UD	UD	UD	UD	UD	UD	UD	UD	UD	UD	UD	UD	UD	UD	UD	UD	UD	UD	UD	4.94548e+07	4.27643e+07	4.61422e+07	1.41613e+08	1.48034e+08	6.75701e+07
Unknown	U13	1677	/	/	UD	UD	UD	UD	UD	UD	UD	UD	UD	UD	UD	UD	UD	UD	UD	UD	UD	UD	UD	UD	UD	UD	UD	UD	UD	UD	UD	UD	UD	UD	UD	UD	UD	UD	UD	UD	UD	UD	UD	UD	UD	UD	UD	UD	UD
Unknown	U14	1759	/	/	UD	UD	UD	UD	UD	UD	UD	UD	UD	UD	UD	UD	UD	UD	UD	UD	UD	UD	UD	UD	UD	UD	UD	UD	UD	UD	UD	UD	UD	UD	UD	UD	UD	UD	UD	UD	UD	UD	UD	7.47072e+07	6.51771e+07	6.17315e+07	1.87017e+08	2.04741e+08	1.1618e+08
Unknown	U15	1782	/	/	UD	UD	UD	UD	UD	UD	UD	UD	UD	UD	UD	UD	UD	UD	UD	UD	UD	UD	UD	UD	UD	UD	UD	UD	UD	UD	UD	UD	UD	UD	UD	UD	UD	UD	UD	UD	UD	UD	UD	UD	UD	UD	4.473e+06	5.18385e+06	3.22785e+06
a Retention index on TR-5 MS column.
b Retention index on TR-5 MS column.Values were obtained from Admas [P1] except for RIs with a superscript n, which were obtained from the NIST Chemistry WebBook (http://webbook.nist.gov/chemistry) and RI for α-panasinsen with a superscript f, which was referd to Jelen [P2].
c ID method: T, tentatively identified compounds; R, compounds positively identified using authentic standards; P,compounds previously reported in citrus peel oil (references as follows:P3,P4,P5,P6,P7,P8,P9,P10,P11,P12,P13,P14,P15,P16,P17,P18,P19,P20,P21,P22,P23,P24,P25,P26,P27,P28,P29,P30.
d Dataset of corresponding samples from Liu et al. [P3]
e Not detected.
f Trace.
References Used in the Table
P1. Admas RP (1995) Identification of essential oil components by Gas Chromatography/Mass Spectroscopy. Carol Stream: Allured Publishing Coporation. Part B. pp: 18-42.
P2. Jelen HH (2002) Volatile sesquiterpene hydrocarbons characteristic for Penicillium roqueforti strains producing PR toxin. J Agric Food Chem 50: 6569-6574.
P3. Liu C, Cheng Y, Zhang H, Deng X, Chen F, et al. (2012) Volatile constituents of wild citrus Mangshanyegan (Citrus nobilis Lauriro) peel oil. J Agric Food Chem 60: 2617-2628.
P4. Brat P, Rega B, Alter P, Reynes M, Brillouet JM (2003) Distribution of volatile compounds in the pulp, cloud, and serum of freshly squeezed orange juice. J Agric Food Chem 51: 3442-3447.
P5. Delort E, Jaquier A (2009) Novel terpenyl esters from Australian finger lime (Citrus australasica) peel extract. Flavour Fragr J 24: 123-132.
P6. Lan-Phi NT, Shimamura T, Ukeda H, Sawamura M (2009) Chemical and aroma profiles of yuzu (Citrus junos) peel oils of different cultivars. Food Chem 115: 1042-1047.
P7. Hognadottir A, Rouseff RL (2003) Identification of aroma active compounds in orange essence oil using gas chromatography-olfactometry and gas chromatography-mass spectrometry. J Chromatogr A 998: 201-211.
P8. Chisholm MG, Jell JA, Cass DM (2003) Characterization of the major odorants found in the peel oil of Citrus reticulata Blanco cv. Clementine using gas chromatography-olfactometry. Flavour Fragr J 18: 275-281.
P9. Dharmawan J, Kasapis S, Curran P, Johnson JR (2007) Characterization of volatile compounds in selected citrus fruits from Asia. Part I: Freshly-squeezed juice. Flavour Fragr J 22: 228-232.
P10. Coleman RL, Lund ED, Shaw PE (1972) Analysis of grapefruit essence and aroma oils. J Agric Food Chem 20: 100-103.
P11. Njoroge SM, Koaze H, Karanja PN, Sawamura M (2005) Volatile constituents of redblush grapefruit (Citrus paradisi) and pummelo (Citrus grandis) peel essential oils from Kenya. J Agric Food Chem 53: 9790-9794.
P12. Pino JA, Cuevas-Glory L, Sauri-Duch E (2010) Volatile constituents of peel and leaf oils of Cajel orange (Citrus sinensis [L.] Osbeck). J Essent Oil-Bear Plants 13: 742-746.
P13. Lan-Phi NT, Nishiyama C, Choi HS, Sawamura M (2006) Evaluation of characteristic aroma compounds of Citrus natsudaidai Hayata (Natsudaidai) cold-pressed peel oil. Biosci Biotechnol Biochem 70: 1832-1838.
P14. Qiao Y, Xie BJ, Zhang Y, Zhang Y, Fan G, et al. (2008) Characterization of aroma active compounds in fruit juice and peel oil of Jinchen sweet orange fruit (Citrus sinensis (L.) Osbeck) by GC-MS and GC-O. Molecules 13: 1333-1344.
P15. Njoroge SM, Ukeda H, Sawamura M (1996) Changes in the volatile composition of Yuzu (Citrus junos Tanaka) cold-pressed oil during storage. J Agric Food Chem 44: 550-556.
P16. Jiang MH, Yang L, Zhu L, Piao JH, Jiang JG (2011) Comparative GC/MS analysis of essential oils extracted by 3 methods from the bud of Citrus aurantium L. var. amara Engl. J Food Sci 76: 1219-1225.
P17. Mondello L, Casilli A, Tranchida PQ, Cicero L, Dugo P, et al. (2003) Comparison of fast and conventional GC analysis for citrus essential oils. J Agric Food Chem 51: 5602-5606.
P18. Mondello L, Casilli A, Tranchida PQ, Dugo P, Dugo G (2005) Comprehensive two-dimensional GC for the analysis of citrus essential oils. Flavour Fragr J 20 (136-140).
P19. Njoroge SM, Koaze H, Karanja PN, Sawamura M (2005) Essential oil constituents of three varieties of Kenyan sweet oranges (Citrus sinensis). Flavour Fragr J 20: 80-85.
P20. Qiao Y, Xie BJ, Zhang C, Zhang Y, Pan SY (2007) Analysis of aromatic components from three Citrus fruits by HS-SPME-GC-MS. J Fruit Sci 24: 699-704.
P21. Yu L, Li X, Liu S, Xu G, Liang Y (2009) Comparative analysis of volatile constituents in Citrus reticulata Blanco using GC–MS and alternative moving window factor analysis. J Sep Sci 32: 3457-3465.
P22. Parastar H, Jalali-Heravi M, Sereshti H, Mani-Varnosfaderani A (2012) Chromatographic fingerprint analysis of secondary metabolites in citrus fruits peels using gas chromatography-mass spectrometry combined with advanced chemometric methods. J Chromatogr A 1251: 176-187.
P23. Poianaa M, Sicaria V, Mincionea B (1998) A comparison between the chemical composition of the oil, solvent extract and supercritical carbon dioxide extract of Citrus medica cv. Diamante. J Essent Oil Res 10: 145-152.
P24. Chisholm MG, Wilson MA, Gaskey GM (2003) Characterization of aroma volatiles in key lime essential oils (Citrus aurantifolia Swingle). Flavour Fragr J 18: 106-115.
P25. Chowdhury JU, Nandi NC, Uddin M (2006) Aromatic plants of bangladesh: Chemical constituents of the leaf and peel oil of Citrus aurantifolia (Christ.) Swingle. Indian Perfum 50: 54-55.
P26. Smadja J, Rondeau P, Sing ASC (2005) Volatile constituents of ﬁve Citrus Petitgrain essential oils from Reunion. Flavour Fragr J 20: 399-402.
P27. Kirbaslar SI, Kirbaslar FG (2006) Composition of Turkish mandarin and bergamot leaf oils. J Essent Oil Res 18: 318-327.
P28. Elmaci Y, Altug T (2005) Flavor characterization of three mandarin cultivars (Satsuma, Bodrum, Clemantine) by using GC/MS and flavor profile analysis techniques. J Food Qual 28: 163-170.
P29. Mazza G (1987) Identification of new compounds in citrus oils by GC/MS Essenze, Deriv Agrum 57: 19-33.
P30. Fisher JF, Trama LA (1979) High-performliquid chromatographic determination of some coumarins and psoralens found in citrus peel oils. J Agric Food Chem 27: 1334-1337.
[truncated: 45 more columns]
