# Supplementary material for: Chemotaxonomic Study of Citrus, Poncirus and Fortunella Genotypes Based on Peel Oil Volatile Compounds - Deciphering the Genetic Origin of Mangshanyegan (Citrus nobilis Lauriro)
Source: PLoS One. 2013 Mar 13;8(3):e58411. doi: 10.1371/journal.pone.0058411 (PMC3596367; doi:10.1371/journal.pone.0058411)
Supplement: Table S2 — The aligned data obtained from Met-align. (XLS) [file pone.0058411.s003.xls]

## Sheet: metalign_result20120223-final
Peak Nr	Scan Nr	Ret(umin)	Mass	Mass_Scan	Mang-HZAU-1	Mang-HZAU-2	Mang-HZAU-3	Mang-SL-CRIC-1	Mang-SL-CRIC-2	Mang-SL-CRIC-3	Mang-RL-CRIC-1	Mang-RL-CRIC-2	Mang-RL-CRIC-3	Mang-T-1	Mang-T-2	Mang-T-3	Hua-1	Hua-2	Hua-3	Kaime-1	Kaime-2	Kaime-3	Cha-1	Cha-2	Cha-3	Rough-1	Rough-2	Rough-3	Dao-1	Dao-2	Dao-3	Ponkan-1	Ponkan-2	Ponkan-3	FC-1	FC-2	FC-3	Kaopan-1	Kaopan-2	Kaopan-3	Honghe-1	Honghe-2	Honghe-3	Jiang-1	Jiang-2	Jiang-3	Clementine-1	Clementine-2	Clementine-3
1	405	5303650	45	45_ 405	6250	3750	6250	3750	6250	3750	6250	3750	6250	3750	6250	3750	6250	3750	6250	3750	6250	3750	6250	3750	6250	3750	6250	3750	6250	3750	3750	6250	3750	6250	3750	6250	3750	6250	3750	6250	3750	6250	3750	6250	3750	6250	3750	6250	8401
2	453	5458333	45	45_ 453	67474	42194	35646	30594	28825	29742	85306	82608	76721	39349	41413	42987	71500	71484	65106	74159	68958	61080	147899	140510	146252	28177	21746	31197	43298	49968	48438	91484	103493	99819	12957	16082	21955	53420	49857	48100	31418	32737	31550	51079	39969	38616	43630	37318	40819
3	354	5139583	45	45_ 354	6866	3750	6221	6250	3750	6250	3750	6250	5776	3750	6250	3750	6199	3750	13793	6250	3750	6250	16446	9088	3750	6250	3750	10540	6250	3750	3750	6250	3750	6250	3750	12484	13438	6250	3750	6250	3750	6250	3750	6250	3750	6250	3750	7272	10629
4	760	6447650	45	45_ 760	1058322	1101812	778440	1549302	1639701	1624776	1059700	1120245	1122954	1654440	2028728	1501135	1280028	1349946	1675415	1462727	2002144	1892300	1355454	1169743	1241293	507974	587083	429039	1140147	1146051	1252339	2016573	1451474	1715103	43999	31117	15171	1170728	959485	1008554	137515	189384	184252	2566215	2358433	2482733	1205072	1358716	1706686
5	819	6638017	45	45_ 819	6480	6250	7518	9856	3750	12460	6315	6250	3750	6250	15867	3750	3750	6250	3750	15246	10022	6250	14349	14505	10704	3750	6250	3750	6250	3750	3750	6250	10031	22332	3750	6250	8370	3750	10614	9805	6250	3750	6250	3750	15294	6250	3750	6250	11301
6	839	6702083	45	45_ 839	6250	3750	6250	3750	6250	3750	6250	3750	6250	3750	6250	3750	3750	6250	3750	6250	3750	6250	8575	3750	6250	3750	6250	3750	6250	3750	3750	6250	3750	6250	3750	6250	3750	6250	3750	6250	3750	6250	3750	6250	3750	6250	3750	6250	8359
7	861	6772917	45	45_ 861	5279	6250	3750	6250	3750	7114	6250	3750	6250	3750	6250	3750	6250	3750	6250	3750	6250	3750	5402	7055	6250	3750	6250	3750	6250	3750	3750	6250	3750	9551	6250	3750	6250	3750	6250	3750	6250	3750	6250	3750	6250	3750	6250	3750	6539
8	1438	8632550	45	45_1438	16840	21607	14719	16738	22266	20608	3750	10533	15368	13002	14041	6250	3750	6250	11171	14403	16514	17636	9486	5429	9388	3750	6250	3750	6250	3750	3750	24141	20028	19794	6250	3750	6250	16281	10662	3750	6250	3750	6250	88220	89683	89219	11533	10321	9656
9	1433	8616400	45	45_1433	82705	103817	95483	97228	91873	92326	77593	85315	87680	63508	66792	63091	50319	49116	55013	113382	117870	118236	87167	82321	81527	46065	45902	44343	54734	55835	57561	78289	73439	79429	11093	6250	6838	80317	63802	63169	45037	50557	51575	240924	294047	314308	69683	74518	79132
10	1603	9164850	45	45_1603	3750	6619	10260	6250	3750	5094	6250	3750	6250	3750	6250	3750	6250	3750	6250	3750	6250	3750	6250	8560	7432	3750	6250	3750	6250	3750	3750	6250	3750	6250	3750	6250	3750	6250	3750	6250	3750	6250	3750	17054	19952	18486	6250	3750	6250
11	1611	9190367	45	45_1611	3750	6250	8746	3750	6250	3750	6250	3750	6250	3750	6250	3750	3750	6250	3750	6250	3750	6250	3750	6250	11661	3750	6250	3750	6250	3750	3750	6250	3750	6250	3750	6250	3750	6250	3750	6250	3750	6250	3750	6250	3750	11484	6250	3750	6250
12	2300	11409900	45	45_2300	25618	23631	18254	20662	21360	15484	13179	16850	17471	50176	45683	45802	24081	28418	18835	19845	11114	12702	11851	9147	9646	6250	3750	6250	44680	48292	34961	20095	12586	23745	6250	3750	7762	11918	9012	12677	6250	3750	6250	3750	6250	3750	19738	19557	9668
13	2302	11416150	45	45_2302	3750	6250	3750	6250	3750	6250	3750	15950	6250	3750	6250	3750	3750	8028	9287	7580	19689	18039	11127	10974	8416	6250	3750	6250	3750	6250	6250	20888	22131	3750	6250	3750	6250	3750	9985	6250	3750	6250	3750	3750	6250	3750	5341	6250	16183
14	2411	11767716	45	45_2411	6250	3750	6250	3750	6250	3750	6250	3750	6250	82846	81871	83462	42128	42879	31637	30065	27399	31336	16224	14505	15813	3750	6250	3750	88131	75826	76737	18976	24525	25703	3750	6250	3750	21136	17734	21640	6250	3750	6250	19963	3750	15664	22270	20368	14708
15	2822	13092450	45	45_2822	238749	300628	226532	323897	348569	326642	232174	232913	222684	38020	39358	33327	35046	37411	38786	167817	205161	206497	110711	78163	78261	158492	146776	138724	34075	31856	27611	102696	141684	73473	13517	25085	12518	97764	80452	88157	29428	29445	30413	104712	100429	107362	76708	82967	76599
16	3033	13771350	45	45_3033	21170	6250	3750	6250	3750	6250	3750	6250	3750	20466	17441	6250	27281	6250	3750	22809	6250	19880	8314	8404	3750	35481	33209	31726	56561	53494	39677	74923	58804	3750	6250	3750	6250	13574	8575	3750	6250	3750	6250	6250	3750	6250	3750	6250	3750
17	2852	13189067	45	45_2852	3750	6250	3750	6250	3750	6250	3750	6250	3750	6250	3750	6250	6250	3750	6250	3750	6250	3750	6250	3750	6250	3750	6250	3750	6250	3750	3750	6250	3750	6250	3750	6250	3750	6250	3750	6250	3750	6250	3750	6250	3750	6250	3750	6250	3750
18	3115	14036200	45	45_3115	13167	14247	18092	28111	31422	26405	38867	33540	34338	90209	77469	86320	69326	83073	56674	65440	56583	48878	17047	18666	18102	34093	25206	29946	116403	98501	125263	161720	155380	144310	19342	25339	16780	20355	29375	20825	33404	27225	33521	157575	143620	133707	144350	153477	151858
19	3123	14061983	45	45_3123	5329	6250	3750	6250	3750	6250	3750	6250	3750	6250	3750	6250	3750	6250	3750	6250	3750	6250	3750	6250	3750	6250	3750	6250	3750	6250	6250	6203	3750	49414	6250	3750	6250	3750	6250	3750	6250	3750	6250	3750	6250	3750	6250	48123	3750
20	3294	14613800	45	45_3294	26098	27509	8476	34291	37506	36808	16571	14140	6250	23015	22749	23000	15752	27305	24366	26157	23380	13438	3750	6250	5290	3750	6250	34018	129403	131759	22900	47111	50466	134926	23114	27657	17033	6769	9789	11361	6250	3750	6250	33903	72152	18667	36482	101064	38512
21	3296	14620317	45	45_3296	6250	3750	6250	3750	6250	3750	6250	3750	6250	3750	6250	3750	6250	12565	10864	10998	10044	3750	6250	3750	6250	3750	6250	3750	6250	3750	3750	18068	26868	26599	6250	3750	6250	3750	6250	7639	3750	6250	3750	20636	25866	34107	25908	25494	19610
22	3717	15976817	45	45_3717	3750	6250	3750	6250	3750	6250	3750	6250	3750	35809	6250	3750	13396	18361	11984	8156	13550	7817	6250	3750	7603	6250	3750	6250	28760	34711	19640	6250	7863	3750	6250	3750	6250	3750	11229	7470	6250	3750	6250	6250	3750	6250	83475	67057	12576
23	3607	15621616	45	45_3607	73266	66261	56028	154441	157213	168165	82117	82911	85735	119610	133067	118503	107722	110754	122695	430661	443552	474146	79224	82353	79532	714588	756865	786567	60595	54668	68907	349117	358329	379021	341113	283807	338906	21277	22380	26844	288189	324235	347234	6250	3750	6250	284128	294796	277064
24	3729	16015368	45	45_3729	3750	6250	3750	6250	3750	6250	3750	6250	3750	13529	6250	3750	6250	3750	6250	3750	6026	6250	3750	6250	3750	6250	3750	6250	40863	3750	3750	6250	3750	6250	3750	6250	3750	6250	3750	6250	3750	6250	3750	3750	6250	3750	6250	3750	6250
25	3888	16527349	45	45_3888	3750	6250	3750	6250	3750	6250	3750	6250	3750	10843	10003	6250	3750	27091	6250	3750	6250	9206	3750	6250	3750	6250	3750	6250	42908	3750	32375	3750	6250	3750	6250	3750	6250	3750	6250	3750	6250	3750	6250	6250	3750	6250	3750	6250	3750
26	3964	16772650	45	45_3964	3750	6250	3750	6250	3750	6250	3750	6250	3750	23898	23683	6250	11662	13902	21707	6250	3750	11036	6250	3750	6250	3750	6250	3750	47997	35554	43139	3750	6250	3750	6250	3750	6250	3750	6250	3750	33174	22416	23819	3750	6250	3750	7598	6250	3750
27	4036	17004950	45	45_4036	6250	3750	6250	3750	6250	3750	6250	3750	6250	21716	35525	42653	25781	45727	11283	19969	8993	37448	6250	7562	6397	3750	19320	49814	46142	43303	23436	3750	12083	6250	39556	88968	74008	14667	15992	12618	55136	32404	43306	3750	6250	3750	16111	15318	11266
28	3944	16708067	45	45_3944	3750	6250	3750	23800	21388	14347	12579	10159	12846	64143	64501	29429	63167	64876	58561	76425	79364	36360	9628	21920	20562	55289	52900	110602	106480	37912	95463	15965	21451	18609	135716	137028	152222	10140	21457	13468	91454	102262	91130	3750	23134	6250	38300	40414	29676
29	3908	16592184	45	45_3908	3750	6250	3750	10782	10352	21128	6250	13401	3750	78790	25552	55837	79883	85751	83371	35623	33824	69492	5856	5939	5519	6250	80084	56337	37391	35514	25657	21099	30858	32704	95296	127727	40257	18532	10011	20226	30707	83001	28249	6250	3750	6250	13721	9777	5834
30	3986	16843483	45	45_3986	12888	11302	8165	13566	27687	31610	11478	11143	16490	73849	75918	80701	60642	67036	64332	45912	52513	52050	51739	48784	44741	122979	116613	127035	83394	78766	78918	95741	104873	97320	205557	167563	204824	73620	87129	75307	114433	113517	117237	71415	69183	69393	78806	78946	77944
31	4036	17004950	45	45_4036	3750	6250	3750	6250	3750	6250	3750	6250	3750	18706	6250	3750	3750	6250	3750	6250	3750	6250	3750	6250	3750	6250	3750	6250	36784	3750	3750	6250	3750	6250	3750	6250	3750	6250	3750	6250	3750	6250	3750	6250	3750	6250	3750	6250	3750
32	4204	17546350	45	45_4204	7323	10161	3750	23984	12738	15647	13358	22198	7506	68056	72731	76225	82488	113756	81210	57314	48526	51857	25885	12054	12133	52139	49604	49026	66503	100607	95533	17954	19961	20762	153003	283665	152917	25273	32369	29748	89534	76903	89788	19321	15543	18702	30959	37091	25368
33	4406	18197134	45	45_4406	3750	6250	3750	6250	3750	6250	3750	6250	3750	77041	78528	135183	6250	3750	6250	3750	8057	6250	3750	6250	3750	6250	3750	6250	3750	100450	50909	3750	6250	3750	6250	3750	6250	3750	6250	3750	6250	3750	6250	3750	6250	3750	6250	3750	6250
34	4608	18848183	45	45_4608	6250	3750	6250	3750	6250	3750	22254	6250	3750	127891	125974	166470	24555	6250	7868	3750	6022	54565	11297	6250	3750	6250	3750	6250	96341	121881	122082	6250	3750	6250	3750	6250	3750	6250	3750	6250	3750	6250	3750	6250	3750	6250	15062	12422	12178
35	4227	17620832	45	45_4227	6250	3750	6250	3750	6250	3750	6250	3750	6250	127886	139280	180067	113155	6250	20858	56621	51948	28404	3750	6250	3750	6250	83179	103545	89157	61809	151878	6250	3750	6250	40071	45514	45916	3750	6250	3750	6250	3750	6250	47095	41400	20415	10374	13604	8327
36	4389	18142450	45	45_4389	6250	3750	6250	3750	6250	3750	6250	3750	6250	162060	177665	217916	70180	26559	111580	40600	40775	102288	38096	31741	30120	101304	6250	10752	170478	162170	186129	46806	50261	48989	7147	6250	8155	18889	13571	15003	3750	10754	6250	48162	39929	46127	27958	28707	26619
37	4607	18845051	45	45_4607	6250	3750	6250	3750	6250	3750	6250	3750	6250	65094	56240	63503	3750	6250	3750	6250	3750	6250	3750	6250	3750	6250	3750	6250	3750	25286	3750	6250	3750	6250	3750	6250	3750	6250	3750	6250	3750	6250	3750	6250	3750	6250	3750	6250	3750
38	4431	18277599	45	45_4431	6250	3750	6250	14348	3750	13003	12479	9795	13579	207087	213606	220134	149378	141466	122784	140354	140829	126010	139975	150785	148260	233460	239736	242291	197249	202999	196052	259622	280750	272850	9857	6250	6704	142267	159547	150746	49955	41775	42938	50471	47647	47497	340812	359789	335885
39	4794	19447651	45	45_4794	3750	6250	3750	6250	3750	6250	3750	6250	3750	95040	98289	100166	54615	56918	49430	44723	43640	31032	18053	15728	15213	3750	6250	3750	87698	93562	88624	3750	14526	17462	6250	3750	6250	29313	31767	32499	3750	6250	3750	17318	18503	6250	33359	37268	28933
40	4953	19959633	45	45_4953	6250	3750	6250	3750	6250	3750	6250	3750	6250	81483	81785	81740	23051	15651	16748	11291	3750	10076	6250	3750	6250	3750	6250	3750	21251	83510	71248	3750	6250	3750	6250	3750	6250	3750	6250	3750	6250	3750	6250	3750	6250	3750	6250	3750	6475
41	4961	19985416	45	45_4961	3750	6250	3750	6250	3750	6250	3750	6250	3750	16982	14346	6250	3750	23854	21744	6250	3750	6250	3750	6250	3750	6250	3750	6250	3750	6250	6250	3750	6250	3750	6250	3750	6250	3750	6250	3750	6250	3750	6250	3750	6250	3750	6250	3750	6250
42	5206	20775000	45	45_5206	3750	6250	3750	6250	3750	6250	3750	6250	3750	13155	192726	833089	52715	48123	52730	10677	14458	15878	3750	6723	5895	6250	3750	6250	149882	838245	793805	6250	14497	3750	11738	6250	3750	6250	11621	10576	3750	18856	6250	3750	6250	3750	14780	10950	13952
43	5180	20691151	45	45_5180	125205	112272	174920	260898	265595	272067	69744	62446	60071	882639	912217	958821	1036261	975566	954680	434419	465286	458301	41825	49979	49609	247986	532055	535392	987012	993843	987528	867638	910725	912201	1534374	1708228	1936053	163439	164035	163364	372224	350570	337583	807020	835635	806885	772293	810416	831996
44	5127	20520050	45	45_5127	8411	9133	6250	3750	9397	6250	3750	6250	3750	199617	1060961	1039288	773109	830371	758543	12302	14688	10361	76549	84610	67331	3750	6250	3750	867500	924279	1027564	85040	96259	92941	35046	33939	25369	11065	21253	15543	14081	10664	17624	3750	6250	3750	31565	34066	37753
45	5143	20571884	45	45_5143	19320	25428	21683	37915	47214	44105	40859	39227	43501	1156020	1141242	1143156	858926	1058889	1074293	44597	47001	45292	51708	45809	41540	481862	254421	258549	1080398	1087386	1070216	697832	811770	842386	128117	147815	129872	25210	10795	9674	248183	271557	270617	3750	17637	6250	50612	52487	44399
46	5287	21036200	45	45_5287	3750	6250	3750	6250	3750	6250	3750	6250	3750	6250	16544	203809	15936	20773	19362	6250	7029	3750	6250	3750	6250	3750	6250	3750	6250	149382	154311	6250	10017	3750	12814	14521	9832	6250	3750	7834	6250	3750	6250	6250	3750	6250	6322	3750	8347
47	5570	21946100	45	45_5570	3750	6250	3750	9293	6250	18789	3750	6250	3750	6250	3750	6250	6250	3750	6250	3750	6250	3750	6250	3750	6250	3750	6250	3750	6250	3750	3750	6250	3750	6250	22175	25342	24292	3750	6250	3750	6250	3750	6250	3750	6250	3750	5669	6250	3750
48	5653	22213284	45	45_5653	3750	6250	3750	21276	21596	9462	6250	3750	20694	7895	6250	3750	8690	6250	3750	6250	3750	6250	3750	6250	3750	93937	96929	70347	6250	3750	3750	6250	3750	6250	46805	50437	39003	3750	6250	3750	6250	12257	3750	6250	3750	6250	13574	14334	12719
49	5820	22751566	45	45_5820	6250	3750	6250	3750	10383	8186	6250	9921	3750	6250	3750	6250	6250	3750	6250	3750	6250	3750	6250	3750	6250	3750	6250	3750	6250	3750	3750	6250	3750	6250	3750	6250	3750	6250	3750	6250	3750	6250	3750	6250	3750	6250	3750	6250	3750
50	5932	23112766	45	45_5932	21854	14247	6250	259602	23293	25157	18533	22165	10406	3750	6250	3750	3750	6250	3750	6250	3750	6740	6250	3750	6250	3750	6250	3750	6250	3750	3750	6250	3750	6250	3750	6250	6621	3750	8837	6250	3750	54342	6250	3750	6250	3750	6250	3750	5219
51	5949	23167450	45	45_5949	17982	11779	19182	306111	270043	13063	239045	11857	227071	3750	6250	3750	6250	3750	6250	9170	8051	3750	6250	3750	6250	3750	6250	3750	6250	3750	3750	6250	3750	6250	3750	6250	6788	14704	13959	10065	26632	28434	49626	3750	6250	3750	6713	6250	9531
52	5692	22338800	45	45_5692	190752	242150	23052	317016	309681	245304	286250	275391	287530	6250	3750	6250	15559	17138	14688	14368	13257	11955	6250	3750	6250	27288	25697	3750	6250	3750	3750	6250	3750	6250	29414	32371	35990	16077	16149	17113	54516	199420	30642	3750	6250	3750	6173	5963	8359
53	5968	23228649	45	45_5968	6250	3750	6250	3750	6250	3750	6250	3750	6250	3750	6250	3750	6250	3750	6250	3750	6250	3750	6250	3750	6250	3750	6250	3750	6250	3750	3750	6250	3750	6250	3750	6250	3750	6250	3750	6250	3750	6250	3750	6250	3750	6250	3750	6250	5527
54	6042	23467184	45	45_6042	257702	272137	279334	345934	363900	349728	318827	315783	313606	19681	22418	24763	9212	13099	7813	17261	19799	14292	6250	3750	6250	221743	232192	231923	3750	6250	6250	3750	6250	3750	82882	91804	93534	40411	39096	38629	231628	233703	226871	3750	6250	3750	123752	128754	122804
55	6307	24320833	45	45_6307	6250	3750	6250	6275	3750	9452	6250	3750	6250	3750	6250	3750	24621	21867	26031	6250	9010	7405	3750	6250	3750	40318	38804	40985	45791	6250	23256	39288	6250	3750	6250	3750	6250	3750	6250	40662	3750	6250	3750	6250	3750	6250	3750	9861	10282
56	6470	24845833	45	45_6470	6250	3750	6250	3750	6250	3750	6250	3750	6250	63017	70094	66598	15225	13964	18227	29770	31475	34936	28149	27579	21820	147648	113707	168987	24731	54300	57051	20401	48747	52648	39429	47368	41206	32483	42528	29428	6250	37814	3750	3750	6250	3750	54185	66152	66948
57	6549	25100517	45	45_6549	6250	3750	6250	3750	6250	3750	6250	3750	6250	230312	109489	112342	99840	101875	111899	107016	103340	104858	78096	69872	67065	108471	166628	109919	202809	207353	205187	155260	173618	162773	71176	90759	65368	26384	58581	55219	28172	21998	27981	3750	6250	3750	121328	116141	107433
58	6643	25402349	45	45_6643	3750	6250	3750	6250	3750	6250	3750	6250	3750	13896	13876	6250	6250	3750	6250	3750	6250	3750	6250	3750	6250	3750	6250	3750	6250	25906	24963	6250	18964	3750	6250	3750	6250	3750	6250	3750	6250	3750	6250	3750	6250	3750	6250	3750	6250
59	6677	25511984	45	45_6677	57907	57891	91511	202530	184667	197172	101891	81678	80630	116193	233128	233918	140573	121887	96126	146113	127954	108705	70809	69368	52981	656567	635599	722443	103036	113383	106450	239848	267983	232988	603903	721163	867042	58789	33133	32608	1472683	1406912	1308628	109395	85936	76677	302549	306788	303515
60	6741	25718233	45	45_6741	68676	87615	26791	102438	68581	50409	26204	81760	30666	57131	25368	27084	24240	25266	24176	3750	5363	6250	6193	3750	6250	51683	35563	53258	64742	65387	56759	31102	56385	41491	59951	45431	90779	54776	97172	51593	75061	54022	42436	6250	3750	6250	90419	95111	89299
61	6942	26365633	45	45_6942	3750	6250	3750	6250	3750	6250	3750	6250	3750	6250	3750	6250	3750	6250	3750	6250	3750	6250	3750	6250	3750	6250	3750	6250	3750	6250	6250	3750	6250	3750	17700	6250	15524	3750	6250	3750	29828	10982	32246	6250	3750	6250	15324	21134	24126
62	6968	26449484	45	45_6968	3750	6250	3750	6250	3750	6250	3750	6250	3750	6250	3750	6250	9004	3750	8685	6250	3750	6250	3750	6250	3750	49313	53940	6250	3750	6250	6250	3750	31682	34978	37181	22625	23307	6250	5942	3750	66544	78467	75060	6250	3750	6250	18816	20616	17942
63	6893	26207550	45	45_6893	78081	62570	163253	569453	589461	575127	333810	335099	338975	53108	62230	57290	25952	18659	26845	152873	84237	27297	81386	61347	43252	410535	344738	398770	58305	43859	28734	149438	70492	60322	458549	423442	246286	388174	403721	380196	345278	230751	216153	108559	99859	99885	68255	78120	83893
64	7049	26710150	45	45_7049	6250	3750	6250	3750	6250	3750	6250	3750	6250	3750	6250	3750	3750	6250	3750	6250	3750	6250	3750	6250	3750	6250	3750	6250	3750	6250	6250	3750	6250	3750	29214	6250	25330	3750	6250	3750	6250	3750	6250	3750	6250	3750	6250	3750	5437
65	7247	27348700	45	45_7247	3750	6250	3750	6250	7780	3750	6250	3750	6250	7585	3750	6250	6250	3750	6250	3750	6250	3750	6250	3750	6821	6250	34952	3750	6250	3750	3750	6250	3750	6250	16560	20197	481437	3750	6250	3750	203160	330727	295228	6250	3750	6250	3750	6250	3750
66	7265	27406517	45	45_7265	6250	3750	6250	6554	7087	9339	19189	16636	19571	3750	6250	3750	3750	6250	3750	6250	3750	6250	3750	6250	3750	6250	129972	3750	6250	3750	3750	6250	3750	6250	63937	56223	542905	3750	6250	3750	103943	335242	375764	6250	3750	6250	109333	100936	113355
67	7272	27428900	45	45_7272	10472	3750	18205	53496	55156	60096	191475	205712	219031	6250	3750	6250	3750	6250	3750	6250	3750	6250	3750	6250	3750	85853	438151	175459	6250	3750	3750	59503	6250	3750	543650	581271	555435	26240	26323	27894	427464	462409	462127	6250	3750	6250	97113	96933	110457
68	7343	27657816	45	45_7343	3750	6250	3750	6250	3750	6250	3750	6250	3750	6250	3750	6250	6250	3750	6250	3750	6250	3750	6250	3750	6250	3750	6250	3750	6250	3750	3750	6250	3750	6250	3750	6250	8980	3750	6250	3750	6250	3750	117880	6250	3750	6250	3750	6250	3750
69	7380	27776817	45	45_7380	3750	6250	3750	6250	3750	6250	3750	6250	3750	6250	3750	6250	3750	6250	3750	6250	3750	6250	3750	6250	3750	6250	3750	6250	3750	6250	6250	3750	6250	3750	6250	3750	12257	6250	3750	6250	3750	6250	176789	3750	6250	3750	6250	3750	6250
70	7397	27831766	45	45_7397	6250	3750	6250	3750	6250	3750	6250	3750	6250	3750	6250	3750	3750	6250	3750	6250	3750	6250	3750	6250	3750	6250	3750	6250	3750	6250	6250	3750	6250	3750	6250	3750	45734	6250	3750	6250	3750	6174	220193	6250	3750	6250	3750	6250	3750
71	7427	27928650	45	45_7427	6250	9775	12983	15271	17846	13584	17300	25051	17354	3750	6250	3750	3750	6250	15357	3750	6250	3750	6250	3750	6250	144664	142560	3750	6250	3750	3750	6250	3750	6250	221274	3750	97288	71320	159600	178531	267890	106190	298314	6250	3750	6250	13335	8694	9330
72	7446	27989849	45	45_7446	9535	7236	13020	42164	44263	50543	107181	105741	106042	10584	3750	6250	6250	15395	17018	8273	10277	6957	12180	3750	8108	99650	93074	185325	6250	3750	6250	3750	6250	3750	156758	164891	141934	164407	105198	133696	320055	85214	332344	6250	3750	6250	60391	60310	62748
73	7701	28811716	45	45_7701	3750	6250	3750	6250	3750	6250	3750	6250	3750	6250	3750	6250	3750	6250	3750	6250	3750	6250	3750	6250	3750	6250	3750	6250	3750	6250	6250	3750	6250	3750	6250	201054	3750	6250	3750	6250	30340	40456	26732	3750	6250	3750	6250	3750	6250
74	7719	28869801	45	45_7719	3750	6250	3750	6250	3750	6250	3750	6250	3750	6250	3750	6250	6250	3750	6250	3750	6250	3750	6250	3750	6250	3750	6250	3750	6250	3750	3750	6250	3750	6250	3750	207657	53538	6250	3750	6250	28874	22993	98986	3750	6250	3750	6250	3750	6250
75	7736	28924217	45	45_7736	3750	6250	3750	6250	3750	6250	3750	6250	3750	6250	3750	6250	6250	3750	6250	3750	6250	3750	6250	3750	6250	3750	6250	3750	6250	3750	3750	6250	3750	6250	52869	231907	189666	3750	6250	3750	142185	153096	180517	6250	3750	6250	3750	6250	3750
76	7747	28959633	45	45_7747	6250	3750	6250	3750	6250	3750	6250	33971	3750	6250	3750	6250	6250	3750	6250	3750	6250	3750	6250	3750	6250	192686	178997	3750	6250	3750	3750	6250	10179	3750	249033	235018	246792	14939	179875	18359	203293	204528	199551	6250	3750	6250	3750	6250	17422
77	7769	29030466	45	45_7769	6250	3750	6250	3750	6250	3750	6250	3750	6250	3750	6250	3750	3750	6250	3750	6250	3750	6250	3750	6250	3750	6250	28833	3750	6250	3750	3750	6250	3750	6250	226914	249292	219222	3750	19481	6250	180892	187009	190670	3750	6250	3750	6250	3750	6250
78	7889	29416666	45	45_7889	10800	14237	8981	63460	50023	61013	19276	25900	15146	3750	6250	3750	3750	6250	3750	6250	3750	6250	15765	11128	3750	6250	3750	6250	3750	6250	6250	3750	6250	3750	6250	68510	3750	6250	3750	6250	3750	6250	36908	3750	6250	3750	6250	3750	6250
79	8140	30225517	45	45_8140	15211	14479	21917	74598	67487	76909	42006	42159	38678	15430	16146	6250	3750	6250	3750	6250	6340	3750	7905	8112	10099	98976	88762	112538	6250	3750	3750	6250	9229	3750	949754	1296642	1363712	6250	6749	3750	230804	206489	195990	3750	6250	3750	29555	34041	31879
80	8161	30292967	45	45_8161	6250	3750	21391	20411	24367	23823	6250	16931	15910	3750	6250	3750	3750	6250	3750	6250	3750	6250	3750	6250	7905	3750	6250	3750	6250	3750	3750	6250	3750	6250	3750	6250	3750	6250	3750	6250	3750	21207	6250	3750	6250	3750	6250	3750	6250
81	406	5306767	46	46_ 406	6250	3750	6250	3750	6250	3750	6250	3750	5136	6250	3750	6250	3750	6250	3750	6250	3750	6250	7301	3750	9212	6250	3750	6250	3750	6250	3750	6250	3750	6250	3750	11018	12470	6250	3750	6250	3750	6250	3750	6250	3750	6250	3750	5382	6250
82	444	5429167	46	46_ 444	3750	6250	3750	6250	3750	6250	3750	6250	3750	6250	3750	6250	3750	6250	3750	6250	3750	6250	3750	6250	3750	6250	3750	6250	3750	6250	6250	3750	6250	3750	6250	3750	6250	3750	6250	3750	6250	3750	6250	3750	6250	3750	6250	3750	6250
83	759	6444533	46	46_ 759	55273	60558	44827	83022	79674	82641	52643	61829	57351	90225	106860	79801	64110	62658	92798	76219	103077	93832	73706	57092	63784	25871	30349	21819	66978	59503	68696	95974	75601	93454	6250	3750	6250	65723	48594	56270	9565	3750	6250	144198	133034	129906	62628	71857	93122
84	784	6525267	46	46_ 784	6250	3750	6250	3750	6250	3750	6250	7484	3750	6250	3750	5468	6250	3750	6250	3750	6250	3750	6250	3750	6250	3750	6250	3750	6250	3750	3750	6250	3750	6250	3750	6250	3750	6250	3750	6250	3750	6250	3750	6250	3750	6250	3750	6250	3750
85	1438	8632550	46	46_1438	3750	6250	3750	30135	6250	3750	30982	31383	6250	3750	6250	3750	3750	6250	3750	6250	3750	6250	3750	6250	3750	6250	3750	6250	3750	6250	6250	30240	3750	6250	3750	6250	3750	6250	3750	6250	3750	6250	3750	38468	31443	37330	3750	6250	3750
86	1431	8609900	46	46_1431	38637	47558	42651	45781	45228	46295	45892	39644	46351	37395	25736	30110	21867	25631	23960	38813	41697	37758	47150	33023	34969	23805	21234	18791	28047	26452	20308	46540	41230	32406	3750	6250	3750	40899	30816	29155	17041	19318	22366	26583	29480	30344	30608	32574	41215
87	2295	11393750	46	46_2295	3750	6250	3750	6250	3750	6250	3750	6250	3750	15265	16346	16187	8291	9420	5607	9209	3750	5572	6250	3750	6250	3750	6250	3750	14835	17050	13974	7499	9160	3750	6250	3750	6250	3750	5722	6250	3750	6250	3750	6250	3750	6250	7340	6403	6092
88	2407	11754683	46	46_2407	6250	3750	6250	3750	6250	3750	6250	3750	6250	25254	27438	28537	15365	15361	11158	13330	14050	9186	6250	7920	7528	7369	3750	6250	31346	30281	17121	8273	7160	10637	6250	3750	6250	6437	7087	7213	3750	6250	3750	8080	7394	6250	8995	8139	9336
89	3034	13774734	46	46_3034	9785	6250	3750	13047	15194	12361	10763	12054	6250	3750	6250	3750	3750	6250	3750	6436	8349	12198	5409	6250	3750	7286	6250	3750	21858	13608	3750	8154	13146	28129	6250	3750	6250	3750	6250	3750	6250	3750	6250	29367	5595	6250	9931	11243	3750
90	3056	13845567	46	46_3056	3750	6250	3750	6250	3750	6250	3750	6250	3750	6250	3750	6250	6250	3750	6250	3750	6250	3750	6250	3750	6250	3750	6250	3750	7384	21263	3750	6250	3750	6250	3750	6250	3750	6250	3750	6250	3750	6250	3750	5244	6250	3750	6250	3750	6250
91	3115	14036200	46	46_3115	6548	15650	7773	8999	10745	13455	7396	6834	9169	31579	26582	35181	34571	31826	24782	24996	22780	21292	5889	7685	7174	54479	56447	66009	32499	53121	50342	48821	61894	71089	3750	6974	6754	6268	13029	7651	11650	10211	9300	49735	62136	59172	55743	65995	65371
92	3123	14061983	46	46_3123	3750	6250	3750	6250	3750	6250	17077	3750	6250	3750	6250	7329	3750	6177	5633	7776	6610	6250	3750	6250	3750	12973	11425	17384	13270	24539	3750	15163	17099	20358	6250	3750	6250	3750	6250	3750	6250	3750	6250	15090	8227	3750	16727	34938	12461
93	3038	13787766	46	46_3038	11179	11204	3750	14663	14760	13479	9775	14686	13483	7731	11337	11695	9680	13448	8404	9690	9946	6922	3750	6250	3750	9764	11027	42480	51019	12372	18205	30613	38070	55587	3750	8738	5025	6250	3750	6250	3750	6250	3750	9612	28600	13375	39076	19593	8484
94	3571	15505466	46	46_3571	3750	6250	3750	6250	3750	6250	3750	6250	3750	6250	3750	5561	3750	7328	6250	3750	6250	3750	6250	3750	6250	3750	6250	3750	5965	6250	10478	6250	3750	9090	6250	3750	6250	3750	6250	3750	6250	3750	6250	3750	6250	3750	6250	12288	23425
95	3722	15992967	46	46_3722	6250	3750	6250	9598	8077	6098	3750	6250	3750	12503	15320	13955	6935	7250	6250	19236	21722	23719	3750	6250	3750	31884	39082	43790	13202	12663	11733	17159	19187	17424	17302	15936	17066	3750	6755	6250	15682	22115	12022	6250	3750	6250	17643	35424	13276
96	3988	16850000	46	46_3988	3750	6250	3750	6250	3750	6250	3750	6250	3750	6250	9770	3750	8116	19635	6250	3750	6250	3750	6250	3750	6250	3750	6250	3750	9526	9596	5140	3750	6250	3750	6250	3750	6250	3750	6250	3750	6250	3750	6250	3750	6250	3750	6250	3750	6250
97	3880	16501816	46	46_3880	6250	3750	6250	3750	6250	3750	6250	3750	6250	14594	21636	3750	11356	17740	16448	3750	8558	6250	3750	6250	3750	6250	13637	3750	12060	16836	12200	3750	6250	3750	6250	24153	6538	3750	6250	3750	5358	6250	3750	3750	6250	3750	6250	5045	3750
98	3895	16549999	46	46_3895	3750	6250	3750	6250	3750	6250	3750	6250	3750	18821	16327	10639	21694	10692	12080	19063	17956	5073	6250	3750	6250	11871	10568	24646	10904	25010	15945	11671	6250	13790	24416	44306	35782	3750	5075	5206	7122	5655	7818	3750	6250	3750	6250	6876	3750
99	3939	16691933	46	46_3939	6250	3750	6250	8755	6485	9918	6843	7979	3750	26183	35804	31820	30136	24809	25079	23440	9334	12290	6052	6250	6692	47894	44837	43605	29334	31671	37735	32947	8437	7155	30834	54785	78311	10165	11715	12625	39013	35880	8946	7018	8614	10692	8897	8446	18858
100	4190	17501566	46	46_4190	3750	5683	6250	10073	11317	9165	9140	5626	3750	21969	29893	27948	19736	31453	49421	19147	20003	10973	23494	15859	22889	60123	64131	41866	31764	24273	29613	19608	33336	40854	70768	73383	69268	23550	34908	31024	51676	56244	48148	30984	25941	25238	27493	29633	27466
101	3914	16611200	46	46_3914	3750	6250	3750	6250	3750	6250	3750	6250	3750	30743	33797	16435	18781	10174	7430	9675	16466	17193	6250	3750	6250	20253	21037	43877	47681	14737	12974	6437	12195	10460	52362	55827	31937	7611	16193	6250	7425	10896	17740	8723	7132	6250	14278	16436	5579
102	4030	16985683	46	46_4030	6250	3750	6250	3750	6250	3750	6250	3750	6250	7253	30729	3750	6147	3750	5965	6250	3750	6250	3750	6250	3750	6250	3750	18039	14413	13030	3750	6250	3750	6250	11277	3750	11389	6250	3750	6250	3750	6250	3750	3750	6250	3750	6250	3750	6250
103	4394	18158333	46	46_4394	6250	3750	6250	3750	6250	3750	6250	3750	6250	9314	31440	10644	6250	3750	6250	3750	6250	3750	6250	3750	6250	3750	6250	3750	18340	7729	17010	3750	6250	3750	6250	3750	6250	3750	6250	3750	6250	3750	6250	6250	3750	6250	3750	6250	3750
104	4422	18248699	46	46_4422	6250	3750	6250	3750	6250	3750	6250	3750	6250	59804	53712	37758	3750	22749	6250	3750	6250	3750	6250	3750	6250	3750	6250	3750	43676	18258	31696	3750	6250	3750	6250	3750	6250	3750	5190	6250	3750	6250	3750	6250	3750	6250	5271	3750	6250
105	4233	17640100	46	46_4233	6250	3750	6250	3750	6250	3750	6250	3750	6250	52737	66381	59151	49790	48348	3750	5416	6250	15771	3750	6250	10773	3750	41937	43271	35703	36544	45500	3750	6250	3750	6250	3750	6250	3750	32427	11657	14235	6250	9037	5663	3750	6250	9962	3750	6250
106	4420	18242184	46	46_4420	3750	6250	3750	6250	3750	6250	3750	6250	3750	72936	78923	78897	62861	56494	45187	49283	52541	44682	50541	57131	54601	28939	28082	25040	56656	69580	66643	25184	26927	26596	16172	11966	11327	49285	64583	56541	33255	33955	36399	14215	14780	13421	30199	31925	33895
107	4403	18187233	46	46_4403	3750	6250	3750	6250	3750	6250	3750	6250	3750	70356	78959	72580	37626	29573	6250	40272	7514	23503	13003	3750	37264	6250	3750	6250	83984	53178	61946	12044	18963	18730	6250	5028	3750	18987	65115	49515	6250	3750	6250	6446	5781	3750	6744	7800	7803
108	4792	19441401	46	46_4792	6250	3750	6250	3750	6250	3750	6250	3750	6250	31088	30775	28643	25507	18119	12969	13991	16141	10558	6180	6250	3750	6250	3750	6250	32281	29842	28147	6167	6282	6268	6250	3750	6250	9579	18609	10234	3750	6250	3750	5246	6250	3750	13176	10716	8281
109	5068	20330467	46	46_5068	3750	6250	3750	6250	3750	6250	3750	6250	3750	24481	28352	22371	3750	6250	3750	6250	3750	6250	3750	6250	3750	6250	3750	6250	3750	15267	19908	3750	6250	3750	6250	3750	6250	3750	6250	3750	6250	3750	6250	3750	6250	3750	6250	3750	6250
110	5096	20420317	46	46_5096	6250	3750	6250	3750	6250	3750	6250	3750	6250	23064	49524	37959	6250	3750	5115	6250	3750	6250	3750	6250	3750	6250	3750	6250	15778	51179	31925	6250	6403	8355	3750	6250	3750	6250	3750	6250	3750	6250	3750	3750	6250	3750	6250	3750	6250
111	5052	20278900	46	46_5052	6250	3750	6250	3750	6250	3750	6250	3750	6250	60589	70794	20049	11827	6250	38904	3750	6250	3750	6250	3750	6250	20197	3750	6250	57951	63536	53327	6764	38187	24906	6250	3750	6250	3750	6250	3750	6250	3750	6250	3750	6250	3750	5881	6250	3750
112	5179	20688017	46	46_5179	8444	5399	10704	13371	10365	15463	6250	3750	6250	85540	88088	93097	78832	89103	87665	36651	39398	36798	10549	6354	6562	39517	47452	47733	86819	79534	80341	76763	68242	67230	74528	91607	96240	20224	17642	14589	19585	33867	16851	73792	68796	71112	65620	66696	64460
113	5102	20439583	46	46_5102	3750	6250	3750	6250	3750	6250	3750	6250	3750	79253	81968	84250	50496	3750	62896	6250	3750	6250	3750	6250	3750	14213	13054	16941	72081	78166	90941	44425	59950	48526	3750	6250	3750	6250	3750	6250	3750	10726	6250	39871	32538	46785	32623	6250	3750
114	5122	20503901	46	46_5122	6250	3750	6250	3750	6761	6250	3750	6250	3750	92100	94361	88925	67918	64394	82290	6250	3750	14141	6250	3750	6250	33035	40309	15848	85958	87234	89504	66688	71583	74123	12459	13011	11872	6250	3750	6250	20982	16241	27260	54543	54827	58994	48361	35587	43001
115	5878	22938551	46	46_5878	6250	3750	6250	19297	19033	3750	6250	3750	6250	3750	6250	3750	6250	3750	6250	3750	6250	3750	6250	3750	6250	3750	6250	3750	6250	3750	3750	6250	3750	6250	3750	6250	3750	6250	3750	6250	3750	6250	3750	6250	3750	6250	3750	6250	3750
116	5921	23077351	46	46_5921	6138	6250	16941	35377	55234	41647	3750	6250	15358	3750	6250	3750	3750	6250	3750	6250	3750	6250	3750	6250	3750	9210	6250	14876	3750	6250	6250	3750	6250	3750	6250	5062	3750	6250	3750	6250	3750	6250	3750	6250	3750	6250	3750	6250	3750
117	5686	22319532	46	46_5686	15849	6250	35246	61737	71486	58290	17117	7894	32200	3750	6250	3750	7509	6250	3750	6250	3750	6250	3750	6250	3750	6250	3750	26209	6250	3750	3750	6250	3750	6250	3750	6250	3750	6250	3750	6250	3750	8798	15222	6250	3750	6250	3750	6250	3750
118	5982	23273966	46	46_5982	58406	57690	57920	83571	64676	82200	72811	63988	71833	6250	3750	6250	6250	3750	6250	3750	6250	3750	6250	3750	6250	49347	59666	56880	3750	6250	6250	3750	6250	3750	16348	13662	11765	11638	12505	8361	54550	53530	50437	6250	3750	6250	27967	30814	25232
119	5990	23299734	46	46_5990	39847	27705	58460	67687	76559	65095	64261	33459	47205	3750	6250	3750	6250	3750	6250	3750	6250	3750	6250	3750	6250	3750	35761	41965	6250	3750	3750	6250	3750	6250	7814	26052	22025	3750	6250	3750	8371	24717	43620	6250	3750	6250	3750	6250	3750
120	6528	25033333	46	46_6528	3750	6250	3750	6250	3750	6250	3750	6250	3750	6250	3750	7696	3750	6250	3750	6250	3750	6250	3750	6250	3750	8980	11851	6250	3750	6250	6250	19984	3750	6250	9042	10069	10380	3750	6250	8195	3750	6250	3750	6250	3750	6250	7648	7813	5594
121	6537	25062233	46	46_6537	6250	3750	6250	10956	10230	13213	3750	6250	3750	16974	26789	16115	155938	154043	163469	70667	67033	66049	8344	9083	10821	22276	35855	40324	11993	17921	17144	19587	22510	19166	34481	35041	37065	51313	54143	62131	71954	74959	61713	3750	6250	3750	35974	29950	31027
122	6677	25511984	46	46_6677	3750	6250	3750	6250	3750	6250	3750	6250	3750	30750	6250	26434	8691	7071	6250	17786	6098	6398	3750	6250	3750	37515	15262	13449	20519	25692	23590	14469	25297	13545	8753	8433	5953	5849	12246	7736	8941	6359	10672	3750	6250	3750	37580	33307	30421
123	6681	25524733	46	46_6681	5190	6817	3750	9019	5973	5601	6250	7323	3750	6250	3750	5378	3750	6250	3750	8029	6551	6250	3750	6250	3750	17844	16131	17849	6257	6250	10695	12161	10766	24459	6055	6250	7542	7312	7206	3750	7182	6250	3750	9551	7634	3750	9519	6007	8400
124	6979	26485149	46	46_6979	3750	6250	3750	6250	3750	6250	3750	6250	3750	6250	3750	5129	6250	3750	6250	3750	6250	3750	6250	3750	6250	6396	3750	6250	3750	6250	6250	3750	6250	3750	6250	3750	6250	3750	6250	3750	6250	3750	6250	3750	6250	3750	6250	3750	6250
125	7170	27100517	46	46_7170	3750	6250	3750	6250	3750	6250	3750	6250	3750	6250	3750	6250	3750	6250	3750	12211	6250	3750	6250	3750	6250	5172	3750	6250	3750	6250	6250	3750	6250	3750	6262	6250	3750	6250	3750	6250	13642	10469	3750	6250	3750	6250	6078	3750	6250
126	7207	27219801	46	46_7207	3750	6250	3750	6250	3750	6250	3750	6250	3750	6250	3750	6250	6250	3750	6250	3750	6250	3750	6250	3750	6250	62890	7861	3750	6250	3750	3750	6250	3750	6250	72779	3750	5451	6250	3750	6250	48217	21725	9977	3750	6250	3750	6250	3750	6250
127	7231	27297132	46	46_7231	6250	3750	6250	3750	6250	3750	6250	3750	16054	6250	3750	6250	3750	6250	3750	6250	3750	6250	3750	6250	3750	97639	58267	38552	6250	3750	3750	6250	3750	6250	99608	93582	92045	3750	6250	3750	77143	13749	21843	6250	3750	6250	3750	6110	6196
128	7244	27338800	46	46_7244	3750	6250	3750	36766	36521	30399	19044	17608	41547	6250	3750	6250	6250	3750	6250	3750	6250	3750	6250	3750	6250	107006	77784	96919	3750	6250	6250	3750	6250	3750	143543	122116	114753	58163	68585	83482	106723	71499	86113	6250	3750	6250	9616	13251	12274
129	7277	27444799	46	46_7277	3750	6250	6249	18957	17666	18301	57047	66134	58985	3750	6250	3750	3750	6250	3750	6250	3750	6250	3750	6250	3750	117595	133646	115852	6250	3750	3750	8364	13034	12439	147000	160048	155466	101798	100371	99258	125669	129118	125443	24647	17804	18448	34097	38716	29306
130	7384	27789850	46	46_7384	3750	6250	3750	6250	3750	6250	3750	6250	3750	6250	3750	6250	3750	6250	3750	6250	3750	6250	3750	6250	3750	6250	3750	6250	3750	6250	6250	3750	6250	3750	5882	6250	3750	6250	3750	6250	10783	9587	3750	6250	3750	6250	3750	6250	3750
131	7633	28592716	46	46_7633	3750	6250	3750	6250	3750	6250	3750	6250	3750	6250	3750	6250	3750	6250	3750	6250	3750	6250	3750	6250	3750	6250	3750	6250	3750	6250	6250	3750	6250	3750	52532	6250	3750	6250	3750	6250	16677	5426	3750	6250	3750	6250	3750	6250	3750
132	7659	28676567	46	46_7659	3750	6250	3750	6250	3750	6250	3750	6250	3750	6250	3750	6250	6250	3750	6250	3750	6250	3750	6250	3750	6250	3750	6250	3750	6250	3750	3750	6250	3750	6250	87376	3750	6114	6250	3750	6250	29658	27192	3750	6250	3750	6250	3750	6250	3750
133	7693	28785683	46	46_7693	6250	3750	6250	3750	6250	3750	6250	3750	6250	3750	6250	3750	3750	6250	3750	6250	3750	6250	3750	6250	3750	6250	60348	29091	3750	6250	6250	3750	6250	3750	118086	81772	51988	18265	6250	3750	42501	33633	42410	6250	3750	6250	3750	6250	3750
134	7716	28859900	46	46_7716	3750	6250	3750	6250	3750	6250	30642	54687	3750	6250	3750	6250	6250	3750	6250	3750	6250	3750	6250	3750	6250	97982	111984	108529	3750	6250	6250	3750	6250	3750	136302	120673	140719	70930	94462	86889	97010	108356	104230	6250	3750	6250	3750	6250	3750
135	7725	28888800	46	46_7725	6250	3750	6250	3750	6250	3750	6250	3750	6250	3750	6250	3750	6250	3750	6250	3750	6250	3750	6250	3750	6250	5427	72865	75825	3750	6250	6250	3750	6250	3750	132786	110688	103811	55397	86326	32501	68425	85004	79791	6250	3750	6250	3750	6250	3750
136	7745	28953133	46	46_7745	3750	6250	5546	20971	23011	24160	61071	66848	75775	3750	6250	3750	6250	3750	6250	3750	6250	3750	6250	3750	6250	115898	117324	112793	3750	6250	6250	8634	3750	6250	127933	141800	139839	102168	108761	102927	114392	122005	121259	3750	6250	3750	37235	31250	46985
137	7871	29358850	46	46_7871	6250	3750	6250	3750	6250	3750	6250	3750	6250	3750	6250	3750	3750	6250	3750	6250	3750	6250	3750	6250	3750	6250	3750	6250	3750	6250	6250	3750	6250	3750	6782	6250	3750	6250	3750	6250	3750	5625	6250	3750	6250	3750	6250	3750	6250
138	8140	30225517	46	46_8140	3750	6250	3750	26691	22678	21896	17283	17934	14158	6250	3750	6250	3750	6250	3750	6250	3750	6250	3750	6250	3750	5434	6250	3750	6250	3750	3750	6250	3750	6250	43083	59206	71672	3750	6250	3750	11458	13030	11159	6250	3750	6250	11388	13355	12924
139	761	6451050	47	47_ 761	3750	6250	5570	7204	7651	7477	3750	6250	6957	9363	9496	6909	6250	7008	9102	6899	9837	7873	3750	7291	6617	6250	3750	6250	3750	6250	6887	9618	7425	8432	6250	3750	6250	6584	3750	5990	6250	3750	6250	13746	10426	11304	6791	6271	6885
140	1430	8606767	47	47_1430	5227	3750	6250	6453	3750	6250	5308	3750	7246	6250	8555	3750	3750	6250	3750	62981	5435	6144	5075	6250	3750	5090	6250	3750	6555	6250	6250	3750	6250	5520	3750	6250	3750	6250	3750	6250	3750	6250	6601	5900	5353	7536	6250	7926	5143
141	1431	8609900	47	47_1431	104889	124817	111884	109922	121655	117560	103820	110088	106403	77542	85700	73139	60962	63659	65753	110226	117308	108914	119717	95061	107199	66416	66326	56589	75498	73299	58895	96190	93127	86674	7775	13146	10095	90029	82756	73642	54148	54602	52020	91079	91774	90573	79203	84996	96593
142	1528	8922916	47	47_1528	6250	3750	6250	3750	6250	3750	6250	3750	6250	3750	6250	3750	3750	6250	3750	6250	3750	5403	6250	3750	6250	3750	6250	3750	6250	3750	3750	6250	3750	5009	6250	3750	6250	3750	6250	3750	6250	3750	6250	3750	6722	6250	3750	6250	3750
143	2278	11339067	47	47_2278	6250	3750	6250	3750	6250	3750	6250	3750	6250	5916	5934	3750	6250	3750	6250	7166	6468	3750	6250	3750	6250	3750	6250	3750	6250	3750	3750	6250	3750	6250	3750	6250	3750	6250	3750	6250	3750	6250	3750	6250	3750	6250	3750	6250	3750
144	3295	14616933	47	47_3295	6250	3750	6943	5602	6250	5663	3750	6147	6250	3750	6250	3750	3750	6250	3750	12638	7980	8577	9825	6250	3750	6741	6250	3750	6250	6210	6250	3750	6582	6710	6250	3750	6250	3750	6250	3750	6250	3750	6250	6250	5367	5338	5894	8071	10682
145	3333	14739067	47	47_3333	6250	3750	6250	3750	6250	3750	6250	3750	6250	3750	6250	3750	3750	6250	3750	6250	3750	6250	3750	6250	3750	5753	6250	3750	6250	3750	3750	6250	3750	5545	6250	3750	6250	3750	6250	3750	6250	3750	6250	3750	6250	7813	7955	3750	6250
146	3961	16763016	47	47_3961	3750	6250	3750	6250	3750	6250	3750	6250	3750	6250	3750	6250	3750	6250	3750	6250	3750	6250	3750	6250	3750	6250	3750	6250	3750	6250	6250	3750	6250	3750	6634	7468	6250	3750	6250	3750	6250	3750	6250	3750	6250	3750	6250	3750	6250
147	3991	16859632	47	47_3991	6250	3750	6250	3750	6250	3750	6250	3750	6250	3750	6250	3750	6907	6250	3750	6250	3750	6250	3750	6250	3750	6143	5816	6416	6250	3750	3750	6250	3750	6250	9214	7944	5870	3750	6250	3750	6250	3750	6250	3750	6250	3750	6250	3750	6250
148	4233	17640100	47	47_4233	3750	6250	3750	6250	3750	6250	3750	6250	3750	6250	3750	6250	7058	5148	7642	8505	3750	7216	6250	3750	6250	5133	6716	6635	5434	3750	3750	6250	3750	6250	20682	32948	16594	3750	6250	3750	6250	3750	8752	6250	3750	6250	3750	6250	3750
149	4037	17008066	47	47_4037	6250	3750	6250	3750	6250	3750	6250	3750	6250	3750	6250	3750	3750	6250	3750	6250	3750	6250	3750	6250	3750	5162	6250	3750	6250	3750	3750	6250	3750	6250	6064	6031	5900	3750	6250	3750	6250	3750	6250	3750	6250	3750	6250	3750	6250
150	4499	18496883	47	47_4499	3750	6250	3750	6250	3750	6250	3750	6250	3750	7886	6250	3750	6250	3750	6250	3750	6250	3750	6250	3750	6250	3750	6250	3750	8928	6250	6009	6250	3750	6250	3750	6250	3750	6250	3750	6250	3750	6250	3750	3750	6250	3750	6250	3750	6250
151	4612	18860933	47	47_4612	6250	3750	6250	3750	6250	3750	6250	3750	6250	6996	7242	7583	6250	3750	6250	3750	6250	3750	6250	3750	6250	11498	10430	12299	5336	3750	5483	11792	15028	12374	3750	6250	3750	6250	3750	6250	3750	6250	3750	5274	6250	3750	18491	18500	12846
152	5074	20349733	47	47_5074	6250	3750	6250	3750	6250	3750	6250	3750	6250	3750	6250	9509	6250	3750	6250	3750	6250	3750	6250	3750	6250	3750	6250	3750	6250	33283	9033	6250	3750	6250	3750	6250	3750	6250	3750	6250	3750	6250	3750	6250	3750	6250	3750	6250	3750
153	5112	20471884	47	47_5112	6250	3750	6250	3750	6250	3750	6250	3750	6250	3750	9156	18102	3750	6250	3750	6250	3750	6250	3750	6250	3750	6250	3750	6250	3750	55279	32142	3750	6250	18536	3750	6250	3750	6250	3750	6250	3750	6250	3750	3750	6250	3750	6250	3750	6250
154	5074	20349733	47	47_5074	6250	3750	6250	3750	6250	3750	6250	3750	6250	47253	72506	56005	28226	6250	63373	3750	6250	3750	6250	3750	6250	8733	3750	6250	8663	63270	53907	6250	47825	57276	3750	6250	3750	6250	3750	6250	3750	6250	3750	3750	47551	6250	30214	25319	3750
155	5091	20404167	47	47_5091	6250	3750	6250	3750	6250	3750	6250	3750	6250	67358	69841	76688	42628	63219	77720	32408	6250	3750	6250	3750	6250	27143	30340	26388	44113	67462	69331	52261	59734	65253	11050	9922	9614	6250	3750	6250	3750	6250	3750	3750	53591	6250	44561	38479	38456
156	5059	20301300	47	47_5059	6250	3750	6250	3750	6250	3750	6250	3750	6250	11317	47967	34431	12547	6250	50482	3750	6250	3750	6250	3750	6250	3750	6250	3750	6250	69647	40333	6250	32667	45143	3750	6250	3750	6250	3750	6250	3750	6250	3750	6250	19238	3750	6250	3750	6250
157	5182	20697651	47	47_5182	3750	6250	3750	6250	3750	6250	3750	6250	5886	90650	79324	76795	63274	77917	77800	35240	36377	34257	7597	6958	3750	36579	41733	42708	80115	80004	78435	60093	66565	69730	10646	11851	14226	14184	13977	13331	20138	28204	25483	64358	64316	66209	54291	61242	61674
158	5914	23054684	47	47_5914	8101	6250	8470	3750	10545	15550	6250	3750	9066	6250	3750	6250	3750	6250	3750	6250	3750	6250	3750	6250	3750	6250	3750	6250	3750	6250	6250	3750	6250	3750	6250	3750	6250	3750	6250	3750	6250	3750	6250	3750	6250	3750	6250	3750	6250
159	5949	23167450	47	47_5949	11392	16928	10879	21901	16766	23657	20662	15052	20303	3750	6250	3750	3750	6250	3750	6250	3750	6250	3750	6250	3750	11454	6250	15669	3750	6250	6250	3750	6250	3750	6211	6250	5023	5079	3750	6250	9778	16935	11631	3750	6250	3750	8989	8168	10400
160	5987	23289850	47	47_5987	14096	13308	14025	5267	19470	20868	5030	7670	15196	3750	6250	3750	6250	3750	6250	3750	6250	3750	6250	3750	6250	3750	6250	3750	6250	3750	3750	6250	3750	6250	3750	6250	3750	6250	3750	6250	3750	6250	5586	3750	6250	3750	6250	10419	3750
161	6527	25029949	47	47_6527	6250	3750	6250	3750	6250	3750	6250	3750	6250	3750	6250	3750	6250	3750	6250	3750	6250	3750	6250	3750	6250	3750	6250	3750	6250	3750	3750	6250	6943	3750	6250	3750	6250	3750	6250	3750	6250	3750	6250	3750	6250	3750	6250	3750	6250
162	6542	25078133	47	47_6542	6250	3750	6250	3750	6250	3750	6250	3750	6250	5167	5730	8291	18639	30608	27412	17242	14662	8284	6250	5581	3750	6691	6250	3750	8549	6250	5975	5737	8987	6000	5016	5106	6287	8019	9483	14191	8974	8392	8504	6250	3750	6250	7188	10935	7601
163	6565	25152349	47	47_6565	6250	3750	6250	3750	6250	3750	6250	3750	6250	6442	3750	5091	6250	3750	10234	6250	3750	6250	3750	6250	3750	5513	6250	3750	6250	3750	3750	6250	5379	3750	6250	6620	3750	6250	3750	6250	3750	6250	3750	6250	3750	6250	6129	6821	8007
164	6892	26204433	47	47_6892	3750	6250	3750	5152	6250	3750	6250	5489	3750	6250	3750	6250	6250	3750	6250	8494	5753	3750	6250	3750	6250	3750	6250	3750	6250	3750	3750	8942	6250	3750	6250	3750	6048	6250	3750	6250	6717	3750	6250	6250	3750	6250	3750	6250	3750
165	7195	27180983	47	47_7195	3750	6250	3750	6250	3750	6250	3750	6250	3750	6250	3750	6250	6250	3750	6250	3750	6250	3750	6250	3750	6250	3750	6250	3750	6250	3750	3750	6250	3750	6250	3750	6250	3750	6250	3750	6250	7644	3750	6250	3750	6250	3750	6250	3750	6250
166	7212	27235933	47	47_7212	6250	3750	6250	3750	6250	3750	6250	3750	6250	3750	6250	3750	3750	6250	3750	6250	3750	6250	3750	6250	3750	6250	3750	6250	3750	6250	6250	3750	6250	3750	5922	19522	6250	3750	6250	3750	11119	14381	15433	6250	3750	6250	3750	6250	3750
167	7227	27284117	47	47_7227	3750	6250	3750	6250	3750	6250	3750	6250	3750	6250	3750	6250	3750	6250	3750	6250	3750	6250	3750	6250	3750	6250	3750	6250	3750	6250	6250	3750	6250	3750	6250	3750	6250	3750	6250	3750	5622	6250	3750	6250	3750	6250	3750	6250	3750
168	7254	27370832	47	47_7254	3750	6250	3750	7179	6250	3750	6250	9642	3750	6250	3750	6250	6250	3750	6250	3750	6250	3750	6250	3750	6250	25663	11227	23293	3750	6250	6250	3750	6250	3750	21236	27698	6250	16558	11236	12147	21831	22794	15189	3750	6250	3750	6250	3750	6497
169	7276	27441668	47	47_7276	6250	3750	6250	3750	6250	3750	9826	9900	11460	6250	3750	6250	6250	3750	6250	3750	6250	3750	6250	3750	6250	23831	22512	22691	3750	6250	6250	3750	6250	3750	21834	30789	28148	20471	18494	19689	11732	20651	24412	6250	3750	6250	9356	6366	6350
170	7294	27499733	47	47_7294	6250	3750	6250	3750	6250	3750	6250	3750	6250	3750	6250	3750	3750	6250	3750	6250	3750	6250	3750	6250	3750	12796	12511	9527	6250	3750	3750	6250	3750	6250	20683	24825	3750	6250	3750	5539	9725	9195	11961	6250	3750	6250	3750	6250	3750
171	7431	27941401	47	47_7431	3750	6250	3750	6250	3750	6250	3750	6250	3750	6250	3750	6250	3750	6250	3750	6250	3750	6250	3750	6250	3750	6250	3750	6250	3750	6250	6250	3750	6250	3750	6250	6781	3750	6250	3750	6250	16687	15237	3750	6250	3750	6250	3750	6250	3750
172	7668	28705467	47	47_7668	3750	6250	3750	6250	3750	6250	3750	6250	3750	6250	3750	6250	6250	3750	6250	3750	6250	3750	6250	3750	6250	3750	6250	3750	6250	3750	3750	6250	3750	6250	3750	6255	8822	6250	3750	6250	10124	15300	7743	3750	6250	3750	6250	3750	6250
173	7688	28769800	47	47_7688	6250	3750	6250	3750	6250	3750	6250	3750	6250	3750	6250	3750	3750	6250	3750	6250	3750	6250	3750	6250	3750	6250	7466	3750	6250	3750	3750	6250	3750	6250	13366	11971	8506	10220	3750	6250	12068	9672	9734	3750	6250	3750	6250	3750	6250
174	7702	28814850	47	47_7702	6250	3750	6250	3750	6250	3750	6250	3750	6250	3750	6250	3750	6250	3750	6250	3750	6250	3750	6250	3750	6250	14989	10365	3750	6250	3750	3750	6250	3750	6250	14906	17263	17678	10360	3750	6250	19380	12464	17302	3750	6250	3750	6250	3750	6250
175	7721	28875784	47	47_7721	6250	3750	6250	3750	6250	3750	8779	10531	7721	6250	3750	6250	3750	6250	3750	6250	3750	6250	3750	6250	3750	18686	15057	14604	6250	3750	3750	6250	3750	6250	24433	27882	25656	15270	10946	17454	16847	15038	17628	3750	6250	3750	6859	6250	5185
176	7746	28956249	47	47_7746	6250	3750	6250	3750	6250	3750	6250	6374	3750	6250	3750	6250	6250	3750	6250	3750	6250	3750	6250	3750	6250	15445	16300	8758	3750	6250	6250	3750	6250	3750	10714	11066	18143	11795	6250	14540	15509	16020	17832	3750	6250	3750	6250	3750	6250
177	7873	29365101	47	47_7873	3750	6250	3750	6250	3750	6250	3750	6250	3750	6250	3750	6250	3750	6250	3750	6250	3750	6250	3750	6250	3750	6250	3750	6250	3750	6250	6250	3750	6250	3750	6250	8874	10741	3750	6250	3750	6902	6250	3750	6250	3750	6250	3750	6250	3750
178	355	5142717	48	48_ 355	3750	6250	3750	6250	3750	6250	3750	6250	3750	6250	3750	6250	8403	6250	3750	6250	3750	6250	3750	6250	8087	3750	6250	3750	6250	3750	3750	6250	3750	5017	6250	3750	6250	3750	6250	3750	6250	3750	6250	3750	6250	3750	6250	3750	6250
179	762	6454167	48	48_ 762	5024	6420	6250	5108	5183	5958	5053	3750	6250	3750	5321	6250	5206	6250	3750	6250	7930	6132	6534	3750	5572	6250	3750	6250	3750	6250	5333	5465	6250	3750	6250	3750	6250	3750	6250	3750	6250	3750	6250	7761	7661	6947	3750	6250	3750
180	1431	8609900	48	48_1431	6250	34177	30607	3750	6250	3750	8806	6250	3750	6250	3750	6250	6250	3750	6250	3750	6250	3750	5018	6250	3750	6250	3750	6250	3750	17010	3750	6250	3750	6250	3750	6250	3750	6250	3750	6250	3750	6250	3750	6250	3750	6250	5659	3750	6250
181	1434	8619534	48	48_1434	53806	55274	55332	55068	60742	47805	47016	55132	47742	34213	36135	33807	28830	25678	30267	43121	47128	42929	49355	39565	53540	30554	23699	19480	33982	36389	29191	48414	38210	41112	6250	7294	3750	46971	35762	34141	20456	21102	27696	38607	35893	36251	44676	41090	42306
182	2417	11786983	48	48_2417	6250	3750	6250	3750	6250	3750	6250	3750	6250	11316	3750	19784	3750	6250	3750	6250	3750	6250	3750	6250	3750	6250	3750	6250	9909	3750	7334	3750	6250	3750	6250	3750	6250	3750	6250	3750	6250	3750	6250	6250	3750	6250	3750	6250	3750
183	3044	13807034	48	48_3044	3750	6250	3750	6250	3750	6250	7236	3750	6250	3750	6423	6250	6250	3750	6250	3750	6250	3750	6250	3750	6250	15971	11585	18887	3750	7943	3750	5313	10476	6250	3750	6250	3750	6250	3750	6250	3750	6250	3750	13330	19033	6250	7804	13371	5445
184	3081	13926300	48	48_3081	3750	6250	3750	6250	3750	6250	3750	6250	3750	6250	3750	6250	6250	3750	6250	3750	6250	3750	6250	3750	6250	3750	6250	3750	6250	3750	3750	6250	3750	6250	3750	6250	3750	6250	3750	6250	3750	6250	3750	6250	3750	6250	3750	5419	6250
185	3119	14049216	48	48_3119	3750	6250	3750	6250	3750	6250	3750	6250	3750	6250	3750	6250	3750	6250	3750	6250	3750	6250	3750	6250	3750	6719	5447	8721	6250	3750	3750	6250	5601	3750	6250	3750	6250	3750	6250	3750	6250	3750	6250	3750	6250	3750	6250	11491	3750
186	3116	14039317	48	48_3116	5774	8855	6250	6944	13211	3750	18445	5981	5239	8734	11769	6250	9892	6250	8491	5699	3750	10871	6250	3750	6250	22499	7577	19070	11737	10522	6310	17424	23356	18378	6250	3750	7411	6250	3750	6250	8038	3750	6250	7675	30734	19363	6051	7707	14375
187	3585	15550783	48	48_3585	3750	6250	3750	6250	3750	6250	3750	6250	3750	6250	3750	6250	6250	3750	6250	3750	6250	3750	6250	3750	6250	3750	6250	3750	6250	3750	3750	6250	3750	6250	3750	6250	3750	6250	3750	6250	3750	6250	3750	6250	3750	6250	6153	7314	3750
188	3886	16520834	48	48_3886	6250	3750	6250	3750	6250	3750	6250	3750	6250	8385	6490	3750	18874	6275	8254	3750	6250	3750	6250	3750	6250	3750	6250	6522	5162	10276	6250	3750	6250	3750	5629	22101	8627	5881	6250	3750	6250	3750	6250	6250	3750	6250	3750	6250	3750
189	3987	16846884	48	48_3987	6250	3750	6250	3750	6250	3750	6250	3750	6250	3750	6250	3750	6250	3750	6250	3750	6250	3750	6250	3750	6250	3750	6250	3750	6250	3750	3750	6250	3750	6250	3750	5545	6250	3750	6250	3750	6250	3750	6250	3750	6250	3750	6250	3750	6250
190	3912	16604683	48	48_3912	6250	3750	6250	3750	6250	3750	6250	3750	6250	6767	11205	3750	24823	22633	6844	3750	6250	3750	6250	3750	6250	10170	16232	6719	9261	10292	5553	6250	3750	6250	13092	25910	15392	10330	3750	6250	7884	11463	14626	6250	3750	6250	3750	6250	3750
191	4226	17617716	48	48_4226	3750	6250	3750	6250	6376	6320	3750	6250	3750	5172	10434	6250	17611	31152	8358	14496	14262	7093	3750	6336	5772	17365	22953	16450	13954	11581	9516	8308	9632	12112	10358	16421	22178	5214	12943	18820	20824	8852	9020	3750	5550	6250	9322	5119	9206
192	3947	16717716	48	48_3947	6250	3750	6250	3750	6250	3750	6250	3750	6250	3750	9248	6250	7613	3750	6250	3750	6250	3750	6250	3750	6250	3750	6250	3750	6250	3750	3750	6250	3750	6250	5153	13650	7812	3750	6250	3750	6250	3750	6250	3750	6250	3750	6250	3750	6250
193	4195	17517717	48	48_4195	3750	6250	3750	6250	3750	6250	3750	6250	3750	13489	17364	10820	10271	6799	6250	3750	6250	3750	6250	3750	6250	3750	6250	3750	6154	9020	8520	3750	6250	3750	6250	3750	6250	3750	6250	3750	6250	3750	6250	3750	6250	3750	6250	3750	6250
194	4412	18216400	48	48_4412	3750	6250	3750	6250	3750	6250	3750	6250	3750	6250	8382	5735	6250	3750	6250	3750	6250	3750	6250	3750	6250	3750	6250	3750	5506	6556	5471	3750	6250	3750	6250	3750	6250	3750	6250	3750	6250	3750	6250	3750	6250	3750	6250	3750	6250
195	4409	18206766	48	48_4409	6250	3750	6250	3750	6250	3750	6250	3750	6250	12533	17092	29871	13797	6292	8723	18364	9742	13858	3750	6250	3750	6250	10833	13321	11913	18937	8095	6250	7630	3750	5437	6250	3750	14522	10793	5215	6250	3750	6250	6250	3750	6250	3750	6250	3750
196	4425	18258333	48	48_4425	3750	6250	3750	6250	3750	6250	3750	6250	3750	30597	43127	29779	16518	17583	17770	9906	7488	17047	7968	7159	7335	10606	13504	17277	25164	16106	23700	13917	15055	15096	3750	8316	6250	13540	11416	20794	7616	3750	6250	5533	3750	6250	23186	19381	18975
197	4500	18500267	48	48_4500	6250	3750	6250	3750	6250	3750	6250	3750	6250	24445	14266	13626	3750	6250	3750	6250	3750	6250	3750	6250	3750	6250	3750	6250	14533	19123	13136	6250	3750	6250	3750	6250	3750	6250	3750	6250	3750	6250	3750	6250	3750	6250	3750	6250	3750
198	4789	19431767	48	48_4789	3750	6250	3750	6250	3750	6250	3750	6250	3750	13038	6250	3750	6391	3750	16095	6250	3750	6250	3750	6250	3750	6250	3750	6250	7278	3750	3750	6250	3750	6250	3750	6250	3750	6250	3750	6250	3750	6250	3750	3750	6250	3750	6250	3750	6250
199	5082	20375517	48	48_5082	6250	3750	6250	3750	6250	3750	6250	3750	6250	7768	5151	11806	3750	6250	86697	3750	6250	3750	6250	3750	6250	3750	6250	3750	6250	5814	7830	6250	3750	6250	3750	6250	3750	6250	3750	6250	3750	6250	3750	6250	3750	6250	3750	6250	3750
200	4958	19975782	48	48_4958	3750	6250	3750	6250	3750	6250	3750	6250	3750	84733	14503	69786	14710	19975	98419	3750	6250	3750	6250	3750	6250	3750	6250	3750	6250	3750	50537	3750	6250	3750	6250	3750	6250	3750	6250	3750	6250	3750	6250	3750	6250	3750	6250	3750	6250
201	5066	20323967	48	48_5066	6250	3750	6250	3750	6250	3750	6250	3750	6250	108130	45265	96023	43116	17468	127869	3750	6250	3750	6250	3750	6250	3750	6250	3750	6528	6250	83818	6250	3750	6250	3750	6250	3750	6250	3750	6250	3750	6250	3750	3750	6250	3750	6250	3750	6250
202	5149	20591150	48	48_5149	6250	3750	6250	3750	6250	3750	6250	3750	6250	130924	135954	132783	130274	125216	132705	3750	6250	6430	3750	6250	3750	6250	67122	3750	136914	129681	130149	109909	125272	3750	6307	7831	5592	6250	3750	6250	3750	6250	3750	87850	92689	107208	72363	13966	95461
203	5166	20645834	48	48_5166	6250	3750	6250	7216	5848	8108	3750	8123	7010	145446	150977	133876	139231	149876	139440	66514	69255	70272	12896	13391	10820	83406	83817	82677	149564	145674	136539	122562	137577	130058	20949	26942	19384	29765	24889	33226	35085	44693	40790	116037	127189	129563	116787	127273	124303
204	5102	20439583	48	48_5102	3750	6250	3750	6250	3750	6250	3750	6250	3750	154079	105571	156964	103242	72663	138244	3750	6250	3750	6250	3750	6250	3750	6250	3750	84347	10901	98957	3750	84772	6250	3750	6250	3750	6250	3750	6250	3750	6250	3750	33746	81134	60895	5008	3750	47734
205	5900	23009634	48	48_5900	6250	3750	6250	3750	6250	10378	3750	6806	10324	6250	3750	6250	6250	3750	6250	3750	6250	3750	6250	3750	6250	3750	6250	3750	6250	3750	3750	6250	3750	6250	3750	6250	3750	6250	3750	6250	3750	6250	3750	6250	3750	6250	3750	6250	3750
206	5934	23119267	48	48_5934	3750	6250	11823	6248	9315	12667	3750	7393	8840	6250	3750	6250	3750	6250	3750	6250	3750	6250	3750	6250	3750	6250	3750	6390	6250	3750	3750	6250	3750	6250	3750	6250	3750	6250	3750	6250	7742	3750	6250	3750	6250	3750	6250	3750	6250
207	5946	23157816	48	48_5946	11204	3750	12388	11662	14769	12831	13288	14866	15328	6250	3750	6250	3750	6250	3750	6250	3750	6250	3750	6250	3750	6250	3750	8622	6250	3750	3750	6250	3750	6250	3750	6250	5234	3750	6250	3750	10745	8186	5873	6250	3750	6250	3750	6250	3750
208	5967	23225267	48	48_5967	11057	11679	14876	15026	13665	15762	13710	21174	9710	6250	3750	6250	3750	6250	7427	3750	6250	3750	6250	3750	6250	9805	11075	8435	3750	6250	6250	3750	6250	3750	6250	3750	5785	6250	3750	6250	15357	9754	10029	3750	6250	3750	6342	6250	7123
209	6536	25059116	48	48_6536	3750	6250	3750	6250	3750	6250	3750	6250	3750	6250	3750	6250	6266	8683	11517	3750	5418	5333	6250	3750	6250	3750	6250	3750	6250	3750	3750	6250	3750	6250	3750	6250	3750	6250	6028	3750	6250	3750	6250	3750	6250	3750	6250	3750	6250
210	7012	26591150	48	48_7012	6250	3750	6250	5291	3750	6250	3750	6250	3750	6250	3750	6250	3750	6250	3750	7454	6976	6250	3750	6250	3750	6250	3750	6250	3750	6250	6250	5235	3750	6250	3750	6250	5825	3750	6250	3750	6250	3750	6990	3750	6250	3750	6697	5894	6250
211	7191	27168234	48	48_7191	3750	6250	3750	6250	3750	6250	3750	6250	3750	6250	3750	6250	6250	3750	6250	3750	6250	3750	6250	3750	6250	3750	6250	3750	6250	3750	3750	6250	3750	6250	3750	6250	3750	6250	3750	6250	5935	5833	6467	3750	6250	3750	6250	3750	6250
212	7223	27271099	48	48_7223	3750	6250	3750	6250	3750	6250	3750	6250	3750	6250	3750	6250	6250	3750	6250	3750	6250	3750	6250	3750	6250	3750	6250	3750	6250	3750	3750	6250	3750	6250	3750	6250	3750	6250	3750	6250	11914	5266	16829	3750	6250	3750	6250	3750	6250
213	7242	27332550	48	48_7242	6250	3750	6250	3750	6250	3750	6250	3750	7623	6250	3750	6250	3750	6250	3750	6250	3750	6250	3750	6250	3750	19128	14002	21628	6250	3750	3750	6250	3750	6250	5091	17769	6590	20534	17938	12321	15674	18874	18626	3750	6250	3750	6250	3750	5534
214	7257	27380733	48	48_7257	3750	6250	3750	6250	3750	6250	7035	8803	9109	3750	6250	3750	6250	3750	6250	3750	6250	3750	6250	3750	6250	23940	13752	19269	3750	6250	6250	3750	6250	3750	16343	22426	22944	16276	15010	26546	21178	16327	21299	5169	6250	3750	7062	6506	7486
215	7273	27432301	48	48_7273	6250	3750	6250	3750	6250	3750	6250	3750	6250	3750	6250	3750	3750	6250	3750	6250	3750	6250	3750	6250	3750	11782	6250	3750	6250	3750	3750	6250	3750	6250	3750	6250	3750	8028	17356	6250	9522	12778	12812	3750	6250	3750	6250	3750	6250
216	7650	28647650	48	48_7650	6250	3750	6250	3750	6250	3750	6250	3750	6250	3750	6250	3750	6250	3750	6250	3750	6250	3750	6250	3750	6250	3750	6250	3750	6250	3750	3750	6250	3750	6250	3750	6250	6150	3750	6250	3750	6250	3750	6250	3750	6250	3750	6250	3750	6250
217	7670	28711983	48	48_7670	3750	6250	3750	6250	3750	6250	3750	6250	3750	6250	3750	6250	3750	6250	3750	6250	3750	6250	3750	6250	3750	8570	6250	5103	3750	6250	6250	3750	6250	3750	10423	12219	11854	6250	7968	3750	16576	18280	18458	6250	3750	6250	3750	6250	3750
218	7679	28740883	48	48_7679	6250	3750	6250	3750	6250	3750	6250	3750	6250	3750	6250	3750	6250	3750	6250	3750	6250	3750	6250	3750	6250	7165	3750	6250	3750	6250	6250	3750	6250	3750	5472	6250	13988	3750	6250	3750	7611	5057	7315	6250	3750	6250	3750	6250	3750
219	7719	28869801	48	48_7719	3750	6250	3750	6250	3750	6250	3750	6250	3750	6250	3750	6250	3750	6250	3750	6250	3750	6250	3750	6250	3750	10949	15285	15956	6250	3750	3750	6250	3750	6250	10129	20001	15610	11726	15155	9271	12250	21017	13874	3750	6250	3750	6250	3750	6250
220	7738	28930733	48	48_7738	6250	3750	6250	3750	5417	6250	7774	13553	8072	3750	6250	3750	6250	3750	6250	3750	6250	3750	6250	3750	6250	14575	17532	12346	3750	6250	6250	3750	6250	3750	18803	18639	21713	12469	13137	14100	16293	17569	11174	6250	3750	6250	5463	3750	6350
221	316	5016933	49	49_ 316	14887	7183	3750	6250	5708	12130	18016	20019	18430	10043	11663	18023	12695	13603	15810	15014	16089	15068	13302	15442	15277	6250	3750	6250	3750	6250	3750	27764	21272	26701	6250	3750	6250	14710	13423	13477	3750	6250	3750	10017	14738	3750	16381	18278	16095
222	451	5451567	49	49_ 451	6250	3750	6250	3750	6250	7521	5451	3750	6250	3750	6250	3750	11054	22257	18926	5869	7412	3750	6250	3750	8181	6250	3750	6250	3750	6250	6250	13958	18454	15260	3750	6250	3750	10989	9156	6250	3750	6250	3750	6250	3750	6250	8347	3750	8347
223	352	5133067	49	49_ 352	9821	14492	13735	11134	13865	7999	13335	13260	12345	17960	10228	17110	24032	12218	12235	9843	8822	12040	18640	21052	25246	3750	6102	6250	17226	3750	16464	13830	17092	12306	6250	3750	6250	7502	5890	9499	3750	6250	6856	21691	7741	16832	7192	10451	6312
224	469	5509900	49	49_ 469	3750	6250	3750	6250	3750	6250	3750	6250	3750	6250	3750	6250	3750	6250	8202	3750	6250	3750	6250	3750	6250	3750	6250	3750	6250	3750	3750	6250	3750	6250	3750	6250	3750	6302	6250	3750	6250	3750	6250	3750	6250	3750	6250	3750	6250
225	752	6421883	49	49_ 752	6250	3750	6250	3750	6250	3750	6250	3750	6250	3750	6250	3750	3750	6250	3750	6250	3750	6250	3750	6250	3750	6250	6844	3750	6250	3750	3750	6250	3750	6250	3750	6250	3750	6250	3750	6250	3750	6250	3750	6250	3750	6250	3750	6250	3750
226	754	6428383	49	49_ 754	19582	18271	14985	22288	24838	21504	18020	20110	17141	25153	25806	21827	26868	18061	23129	24423	34266	30156	17933	18225	18491	6250	10398	3750	6250	3750	19791	25239	19994	20260	3750	6250	3750	29266	27020	25505	8540	6250	3750	37181	37248	33240	21486	21395	24718
227	1481	8771350	49	49_1481	8584	7087	7028	5732	7809	8711	6250	7503	6402	3750	6250	3750	5941	7841	6250	8565	3750	6898	6696	8468	9598	6250	6620	3750	6250	3750	3750	8859	6250	5282	3750	6250	3750	6767	5602	5645	6250	5481	3750	5632	5389	6250	5942	5633	6283
228	1435	8622916	49	49_1435	356502	404407	347523	358871	366894	365079	320415	339597	344829	240493	236881	235540	173634	187103	221150	317454	315877	301121	339689	297079	297009	175155	189635	168259	211742	225254	199528	286376	275684	277749	31782	30304	24937	292346	242286	251870	164011	169841	153507	278615	284033	267781	265026	279028	274058
229	1465	8719533	49	49_1465	8680	13837	11067	11516	10433	12055	5495	8702	18236	6250	8090	3750	9808	8495	6510	10059	9362	8202	8917	9788	5564	3750	9532	6250	3750	5208	3750	8849	9854	5387	6250	3750	9893	14851	10193	5825	6250	12084	3750	5976	6686	6250	7730	9343	13761
230	1495	8816667	49	49_1495	3750	6250	7763	6003	8624	3750	6250	3750	6250	3750	6250	3750	6250	3750	6250	3750	6250	3750	6250	3750	6250	3750	6250	3750	6250	5208	6250	3750	6250	3750	6250	3750	6250	3750	6250	3750	6250	3750	6250	3750	6250	3750	6250	6576	6547
231	1524	8910150	49	49_1524	3750	6250	6511	7974	5895	3750	6250	3750	6977	6250	3750	6250	3750	6250	3750	6250	3750	5907	6250	3750	6250	3750	6119	6250	3750	5208	3750	6250	3750	6250	3750	6250	3750	6502	8023	5906	6250	3750	6250	7771	8832	3750	6250	6363	5763
232	1904	10134633	49	49_1904	3750	6250	3750	6250	3750	6250	3750	6250	3750	6250	3750	6250	3750	6250	3750	6250	6619	3750	6557	7264	5554	6250	3750	6250	3750	5208	6250	3750	6250	3750	6250	3750	6250	8160	5947	9200	3750	6250	3750	6250	3750	6250	6917	6086	6935
233	2304	11422916	49	49_2304	6250	3750	6250	3750	6250	3750	6250	3750	6250	46223	41958	33154	19423	19851	19032	13851	19284	16829	12744	14541	14330	6250	11731	3750	46963	39819	30464	22659	16285	22500	3750	6250	3750	8453	12320	10716	6250	3750	6250	9196	17814	6250	19796	16014	16099
234	2395	11715883	49	49_2395	3750	6250	3750	6250	3750	6250	3750	6250	3750	6752	6250	14306	6250	9781	5334	8039	6442	10625	3750	7026	6250	3750	6250	3750	6250	5208	6250	6561	3750	6250	3750	6250	3750	8727	6250	5612	3750	6250	3750	6250	3750	6250	3750	5468	6250
235	2413	11774217	49	49_2413	6250	3750	6250	8337	6809	8180	3750	6250	3750	67887	47988	42986	25977	29292	19596	19362	16474	14764	13367	14207	11447	6250	9546	3750	62440	53484	42948	12500	13785	21495	5958	6624	5246	10542	13673	14451	3750	6250	3750	21206	10819	23488	14539	13643	14501
236	3027	13752084	49	49_3027	3750	6250	3750	6250	3750	6250	3750	6250	3750	6250	3750	6250	3750	6250	3750	6930	6250	3750	6250	3750	6250	35439	3750	6250	3750	5208	29647	50992	52193	3750	6250	3750	6250	3750	6250	3750	6250	3750	6250	31490	3750	6250	3750	6250	24411
237	3111	14023183	49	49_3111	12043	13171	15759	25250	46868	22364	6564	3750	13317	54701	50591	51780	43909	55130	18017	27854	17347	32649	8101	15094	16878	105174	73275	19846	99383	43503	76349	89090	110946	94819	6100	17033	13325	14573	15602	13914	3750	6250	3750	65843	25524	19167	86044	73857	83693
238	3033	13771350	49	49_3033	6250	6041	7100	5298	19891	5577	3750	6250	3750	18629	13094	17623	18397	19891	17828	14612	6023	11930	6250	3750	6250	52398	14713	39253	47542	48892	22986	28154	74568	106163	5405	6250	3750	6250	5198	3750	6250	3750	6250	25821	31756	37225	27914	24478	17360
239	3133	14094267	49	49_3133	3750	6250	3750	6250	6387	3750	6250	3750	6250	15434	3750	6250	3750	6250	3750	18641	9765	6250	3750	6250	3750	18620	6250	3750	30317	45200	33854	45008	33037	32994	3750	6250	3750	6250	3750	6250	3750	6250	3750	32509	6250	3750	18752	40378	38470
240	3301	14636200	49	49_3301	3750	6250	3750	6250	3750	6250	3750	6250	3750	6250	3750	6250	6250	3750	6250	3750	6250	3750	6250	3750	6250	3750	6250	3750	6250	5208	6250	3750	51670	5448	6250	3750	6250	3750	6250	3750	6250	3750	6250	6250	3750	6250	3750	6250	3750
241	3302	14639584	49	49_3302	63377	54483	39808	66644	75613	82410	80542	81370	86100	38057	41489	38902	28920	28957	36601	10406	32037	18424	18435	11851	10815	73901	44375	105713	59069	112017	79000	111526	109096	53733	37177	45526	46622	14755	15749	22741	73970	58519	59596	97725	85279	116985	66477	116271	42969
242	3717	15976817	49	49_3717	3750	6985	6638	6235	6250	3750	6250	3750	10520	6250	3750	16857	7339	7799	9998	8911	6440	7345	8246	3750	6250	3750	5913	6250	3750	5208	13797	3750	6250	10664	3750	6250	3750	7355	6250	3750	6250	3750	6250	6250	3750	6250	50820	37686	6461
243	4036	17004950	49	49_4036	6250	3750	6250	3750	6250	3750	6250	3750	6250	25640	22814	35572	14910	93791	75283	6354	34078	25142	5878	6250	3750	32010	30252	6250	25058	36794	14879	17797	16567	16353	5006	30598	14451	10064	5564	12356	11080	6250	3750	6906	9890	3750	10673	8720	6636
244	3896	16553383	49	49_3896	3750	6250	3750	6250	3750	6250	3750	6250	3750	14370	6250	3750	3750	6250	3750	7439	8354	6250	3750	6250	3750	6250	3750	6250	3750	5208	20231	3750	6250	7825	3750	6250	10175	3750	6250	3750	6250	3750	6250	6250	3750	6250	5315	8776	3750
245	3875	16485683	49	49_3875	3750	6250	3750	5803	6250	5190	6885	3750	6250	74515	43111	97664	54129	48554	42930	40399	73046	82777	5007	6250	7247	70090	59019	37027	61081	60611	67494	14280	21566	24081	22974	67263	58046	33368	40227	35946	43530	17441	11280	10933	20413	6250	16061	13656	9770
246	4229	17627350	49	49_4229	3750	8412	6250	17346	17205	16891	12725	10254	11962	60307	52385	49483	123600	103872	107584	34720	38234	42345	42038	43332	41087	101530	73461	76880	51173	38329	42968	75448	13999	14374	126141	91874	104070	23591	71750	26901	76096	70994	72915	21942	34490	20794	33428	34184	24331
247	3906	16585684	49	49_3906	6889	10720	6250	28100	25961	20927	18080	17884	13929	49418	75925	62002	129700	87773	76709	107036	96111	98094	50716	52025	39439	118779	97082	107719	80942	75856	69889	63817	96861	93683	127087	100307	115152	75560	37442	66070	91065	105376	78270	67818	89953	57596	73892	71922	68373
248	4196	17520834	49	49_4196	6250	3750	6250	3750	6250	3750	6250	3750	6250	50977	3750	8901	6250	3750	6250	3750	6250	3750	6250	3750	6250	3750	6250	3750	22836	5208	56516	3750	6250	3750	6250	3750	6250	3750	6250	3750	6250	3750	6250	3750	6250	3750	6250	3750	6250
249	3967	16782301	49	49_3967	3750	6250	3750	6250	3750	6250	3750	6250	3750	63482	12057	58433	7346	14276	20329	6250	3750	6250	3750	6250	3750	6250	3750	6250	88896	83806	93109	11797	14555	11675	9432	6250	27195	6067	6194	7868	3750	6250	3750	7027	12365	3750	7654	8964	5354
250	4238	17656250	49	49_4238	6250	3750	6250	3750	6250	3750	6250	3750	6250	62343	3750	70447	3750	6250	3750	6250	3750	6250	3750	6250	3750	6250	3750	6250	58588	34382	90731	6250	3750	6250	3750	6250	3750	6250	3750	6250	3750	6250	3750	3750	6250	3750	6250	5153	3750
251	4393	18155216	49	49_4393	6250	3750	6250	3750	6250	3750	6250	3750	6250	65406	5227	9075	3750	6250	3750	6250	3750	6250	3750	6250	3750	6250	3750	6250	14476	5208	36026	6250	3750	6250	3750	6250	3750	6250	3750	6250	3750	6250	3750	6250	3750	6250	3750	6250	3750
252	4198	17527349	49	49_4198	3750	6250	3750	6250	3750	6250	3750	6250	3750	103175	62860	73398	52044	3750	6250	44594	33074	9067	10304	10328	7046	3750	76583	65764	100214	59189	95217	3750	6250	3750	28446	26335	41487	6250	31557	3750	71712	68059	6250	3750	6250	3750	6250	33859	3750
253	4431	18277599	49	49_4431	6250	3750	6250	5018	3750	6250	3750	6250	3750	152612	164049	157799	94041	87095	76536	75686	98023	78136	88625	74809	91664	86644	13085	88750	138779	148407	77025	17402	30958	21125	3750	7572	10904	90119	90376	88629	6250	3750	6250	19385	25979	23729	25550	18007	21493
254	4411	18213017	49	49_4411	3750	6250	3750	6250	3750	6250	3750	6250	3750	136403	130653	114393	69261	36533	33291	73491	19354	52253	75155	74802	3750	15594	6250	3750	116882	108491	114078	24025	14590	26264	3750	6250	3750	6250	82419	3750	6250	3750	6250	3750	6250	3750	12778	16674	11801
255	4789	19431767	49	49_4789	6250	3750	6250	3750	6250	3750	6250	3750	6250	32159	3750	44509	34109	29330	19021	24824	3750	20952	14986	8633	11328	6250	5093	3750	6250	31040	33224	9039	12611	8947	6250	3750	6250	16681	21682	20715	3750	6250	3750	8127	10115	6250	24449	19522	18607
256	4966	20001566	49	49_4966	3750	6250	3750	6250	5981	7758	3750	6250	3750	60154	51402	101400	152798	207096	205733	86575	77488	68359	8501	8860	8642	44912	49746	53155	55182	86607	47730	44021	35454	63038	14102	6734	13264	19067	14940	14571	22427	17861	25131	36933	48102	75309	68125	39966	33789
257	5089	20397917	49	49_5089	3750	6250	3750	6250	3750	6250	3750	6250	3750	6250	12205	3750	48089	8927	6250	3750	6250	3750	6250	3750	6250	3750	6250	3750	6250	5208	6250	3750	6250	3750	6250	3750	6250	3750	6250	3750	6250	3750	6250	6250	3750	6250	3750	6250	3750
258	5107	20455734	49	49_5107	3750	6250	3750	6250	3750	6250	3750	6250	3750	6250	50692	3750	57358	31196	8728	6250	3750	6250	3750	6250	3750	6250	3750	6250	39052	5208	27023	6250	3750	13503	6250	3750	6250	3750	6250	3750	6250	3750	6250	6250	3750	6250	3750	6250	3750
259	5124	20510416	49	49_5124	6250	3750	6250	3750	6250	3750	6250	3750	6250	9057	65340	23495	67591	69023	26268	3750	9281	6250	3750	6250	3750	6250	3750	6250	64261	11654	73936	27087	6250	40898	3750	6250	3750	6250	3750	6250	3750	6250	3750	6250	31247	3750	6250	3750	5081
260	5164	20639317	49	49_5164	3750	6250	3750	6250	3750	6250	3750	6250	3750	85919	79732	42100	88032	72769	77870	40890	33290	34625	5923	6250	3750	6250	3750	21096	79939	19866	77342	79001	63411	87995	3750	8090	7852	6250	3750	5472	6250	3750	6250	66271	68252	29280	3750	67396	67557
261	5147	20584633	49	49_5147	3750	6250	3750	6250	3750	6250	3750	6250	3750	6250	82270	7365	74478	60101	5147	6250	3750	6250	3750	6250	3750	6250	3750	6250	63504	5208	35070	6250	3750	28751	6250	3750	6250	3750	6250	3750	6250	3750	6250	3750	23817	6250	3750	6250	3750
262	5181	20694267	49	49_5181	6250	3750	6250	3750	6250	3750	6250	3750	6250	90697	98394	13584	84271	89006	95732	3750	10888	24007	6250	3750	6250	3750	5728	6250	93365	33344	95429	66948	24271	71695	6250	11522	3750	6250	3750	6250	3750	6250	3750	22610	61459	6250	3750	22979	47004
263	5269	20978134	49	49_5269	3750	6250	3750	6250	3750	6250	3750	6250	3750	8499	6250	3750	5461	6288	5546	3750	6250	3750	6250	3750	6250	3750	6250	3750	12529	13048	5690	3750	6250	3750	6250	3750	6250	3750	6250	3750	6250	3750	6250	6429	6250	3750	5499	6250	3750
264	5690	22332300	49	49_5690	8401	6250	24181	51247	41602	33646	23218	24575	39375	3750	6250	3750	30360	22193	17854	12806	9128	10181	3750	6250	3750	6250	15399	3750	12529	13048	5690	3750	6250	3750	6250	5411	8158	3750	6250	3750	16255	6250	23307	7972	5319	6250	3750	6250	3750
265	5942	23145050	49	49_5942	5369	6250	13185	46505	21963	21244	3750	5269	6863	6250	3750	6250	6250	3750	6250	3750	6250	3750	6250	3750	6250	3750	6250	3750	12529	13048	5690	3750	6250	3750	6250	3750	6250	3750	6250	3750	6250	3750	6789	3750	6250	3750	6250	3750	6250
266	5978	23260933	49	49_5978	27511	14693	40439	55635	42333	60987	39418	38769	42817	6250	3750	6250	6250	3750	6250	3750	6250	3750	6250	3750	6250	3750	12288	21819	12529	13048	5690	3750	6250	3750	13144	14111	17759	6250	8101	3750	9488	9264	13328	3750	6250	3750	6758	7989	19080
267	5994	23312500	49	49_5994	40387	44657	38386	69526	69436	72997	63033	58015	51627	6250	10567	3750	3750	6250	6721	3750	6250	3750	6250	3750	6250	36091	38070	44111	12529	13048	5690	6250	3750	9257	10144	10341	9813	8270	8755	5102	36387	34136	41939	3750	6250	3750	16064	19896	11713
268	6534	25052601	49	49_6534	3750	6250	3750	8494	6250	8019	3750	6250	3750	7365	10121	9368	67696	65899	70659	37966	28039	33591	8392	3750	6738	6250	5866	3750	12529	13048	5690	8995	3750	7680	14623	17989	18241	25890	25647	26823	10521	10920	11926	6250	3750	6250	15928	14307	12860
269	6436	24736200	49	49_6436	6250	3750	6250	3750	6250	3750	6250	3750	6250	3750	6250	3750	7186	8434	3750	5617	6796	5163	5618	6250	3750	6250	8636	3750	12529	13048	5690	5244	3750	6344	5568	6428	6250	12116	5877	7761	12555	10208	9410	6250	3750	6250	9072	10051	7134
270	7207	27219801	49	49_7207	3750	6250	3750	6250	3750	6250	3750	6250	3750	6250	3750	6250	6250	3750	6250	3750	6250	3750	6250	3750	6250	3750	7499	6250	12529	13048	5690	6250	3750	6250	6514	7078	5227	3750	6250	3750	9724	41860	13262	3750	6250	3750	6250	3750	6250
271	7234	27306767	49	49_7234	6250	3750	6250	11783	9975	10632	5510	6882	9032	3750	6250	3750	3750	6250	3750	6250	3750	6250	3750	6250	3750	6250	7357	44738	12529	13048	5690	6250	3750	18140	25094	68526	48501	55921	6250	5706	40355	69317	51022	10590	6250	3750	6250	3750	6250
272	7262	27396883	49	49_7262	6250	3750	6250	13651	13403	21371	45978	48897	39223	3750	6250	3750	3750	6250	3750	6250	3750	6250	3750	5825	6250	88362	115343	85533	12529	13048	5690	33230	27467	27021	117297	114129	138588	87144	88602	79585	87880	92375	102727	39715	49041	44479	29698	32395	26423
273	7294	27499733	49	49_7294	6250	3750	6250	3750	6250	3750	6250	3750	24027	6250	3750	6250	6250	3750	6250	3750	6250	3750	6250	3750	6250	35819	34353	71451	12529	13048	5690	6372	9758	6081	78179	123021	103921	78144	55277	50270	70396	91723	30314	7480	5552	3750	11043	12192	12972
274	7638	28608850	49	49_7638	3750	6250	3750	6250	3750	6250	3750	6250	3750	6250	3750	6250	6250	3750	6250	3750	6250	3750	6250	3750	6250	3750	6250	3750	12529	13048	5690	3750	9758	6250	7105	7231	6362	3750	6250	3750	10922	13507	20903	3750	6250	3750	6250	3750	6250
275	7665	28695833	49	49_7665	6250	3750	6250	3750	6250	3750	6250	3750	6250	3750	6250	3750	3750	6250	3750	6250	3750	6250	3750	6250	3750	6250	6018	3750	12529	13048	5690	3750	9758	6250	5094	17060	3750	6250	3750	6250	27134	39936	42058	6250	3750	6250	3750	6250	3750
276	7680	28744017	49	49_7680	3750	6250	3750	6250	3750	6250	3750	6250	3750	6250	3750	6250	6250	3750	6250	3750	6250	3750	6250	3750	6250	27562	25251	3750	12529	13048	5690	3750	9758	6250	44842	58490	3750	6250	3750	22085	34394	43336	51538	3750	6250	3750	6250	3750	6250
277	7703	28818233	49	49_7703	6250	3750	6250	3750	6250	3750	6250	3750	14907	6250	3750	6250	6250	3750	6250	3750	6250	3750	6250	3750	6250	74474	39837	3750	12529	13048	5690	3750	9758	6250	94745	83343	83778	3750	18621	35854	61903	58762	74092	3750	6250	3750	6250	3750	6250
278	7739	28934116	49	49_7739	6250	3750	6250	20520	17164	14135	64290	61131	62410	3750	6250	3750	3750	6250	3750	6250	3750	6250	3750	6250	3750	92201	101516	92561	12529	13048	5690	3750	9758	6250	136594	121035	150288	79865	75297	79445	103626	107415	116327	6250	3750	6250	25004	21301	31141
279	7748	28962767	49	49_7748	3750	6250	3750	6250	3750	6250	3750	25634	34488	6250	3750	6250	6250	3750	6250	3750	6250	3750	6250	3750	6250	80036	64613	38201	12529	13048	5690	6250	9758	3750	115290	96718	124610	32685	35851	88166	80568	78966	114584	3750	6250	3750	6250	3750	6250
280	317	5020050	50	50_ 317	12223	5074	5881	3750	6250	6491	3750	6250	17906	3750	22264	12780	17847	18580	18121	14005	10748	3750	8864	9966	6250	3750	7802	6250	12529	13048	5690	41008	9758	42754	3750	6250	3750	6250	3750	19510	6250	3750	6250	3750	6250	3750	13148	28575	17162
281	354	5139583	50	50_ 354	68898	54412	55948	48973	42413	38354	81017	75276	65917	34760	57736	29853	103809	91172	80704	65888	56282	52430	70949	52862	57328	6250	7802	30933	12529	13048	30765	59815	64923	65385	3750	11582	6250	36521	39852	42387	18223	19479	3750	74353	53037	54368	30103	21321	11439
282	381	5226567	50	50_ 381	5029	9343	3750	6250	3750	5843	6250	3750	6250	5077	3750	6250	28284	12349	10614	3750	7047	6250	3750	6250	3750	6250	7802	3750	12529	13048	7772	6250	17110	3750	6250	3750	6250	3750	6250	3750	5054	6250	3750	6023	6654	6250	17790	13602	3750
283	452	5454950	50	50_ 452	51424	33402	33129	25165	24067	21610	63606	67328	64473	73481	39966	61741	52781	57689	53920	60641	46325	50686	119403	106046	126662	26487	7802	20268	70375	81488	68432	66330	83320	76494	3750	19975	30178	39746	43868	32474	22338	26183	18442	40832	36976	33870	30411	31373	27837
284	759	6444533	50	50_ 759	132251	135481	106689	156065	166280	147348	113425	124746	124576	154033	179985	128857	130677	127337	155166	180274	211951	199235	131141	119661	116737	68036	7802	66125	20910	20888	114779	174951	148129	161214	3750	6250	8516	180427	147807	147093	45318	30986	30377	267023	244659	253775	127299	131729	153403
285	1338	8309900	50	50_1338	18670	46189	44031	20679	42828	12250	38829	40118	38687	24996	21480	3750	6250	17970	23022	3750	48500	18634	31418	28365	28666	6250	7802	3750	20910	20888	7772	40806	17110	31799	3750	6250	3750	6250	3750	9393	5054	17471	5651	36361	37541	38155	30270	34140	30986
286	1433	8616400	50	50_1433	1986947	2204165	2012093	2063644	2132471	2030188	1859064	1913046	1878551	1403415	1338443	1275738	1054986	1049033	1164330	1797613	1948253	1766727	1834057	1647293	1776277	1045761	1041547	887368	1250675	1252362	1148044	1739072	1569932	1595653	179012	184868	159725	1654939	1404392	1386051	924381	956297	924122	1591113	1600703	1664768	1470548	1527806	1587445
287	1341	8319800	50	50_1341	55838	35018	60382	24979	70114	29149	53290	65617	58892	35342	30558	25193	16377	24894	27451	27148	32486	23250	51476	30839	49560	17435	14269	6250	20910	20888	32058	35642	17110	30041	7860	15989	14420	35205	31934	26515	23505	34178	5651	25448	32328	87458	28616	27367	47856
288	1501	8835934	50	50_1501	3750	16147	6250	3750	6250	3750	26841	17398	7055	5077	6250	3750	3750	6250	3750	6250	3750	6250	3750	6250	3750	6250	14269	3750	20910	20888	7772	3750	17110	16029	6250	3750	6250	3750	6250	3750	5054	6250	5651	6023	6654	3750	6250	3750	15525
289	1520	8897133	50	50_1520	7428	25744	32495	18856	39056	3750	32593	44054	30501	25140	13168	6250	6250	3750	6250	3750	32930	19436	15711	17461	22872	6250	14269	3750	20910	20888	7772	22955	17110	43480	3750	6250	3750	6250	3750	6250	5054	3750	5651	21947	24526	27626	30054	17819	26399
290	1579	9087500	50	50_1579	5157	20673	19995	5502	20170	3750	28123	28600	7517	5077	5603	6250	3750	6250	3750	6250	14901	3750	6250	3750	16573	6250	14269	3750	20910	20888	7772	28949	17110	9785	3750	6250	3750	6250	3750	6250	5054	3750	5651	14857	26080	6250	14653	13201	31170
291	1606	9174216	50	50_1606	44900	13405	10259	43482	27600	43298	15480	16407	15914	15361	27670	24194	6250	12491	14751	46720	19301	44878	39563	53092	48283	3750	14269	6250	20910	20888	7772	37622	17110	31030	3750	6250	3750	6250	14381	16212	5054	10613	5651	70820	74881	23439	23160	31925	17320
292	1902	10128134	50	50_1902	7295	3750	6250	3750	6250	3750	20509	6250	19533	42176	39101	42431	3750	6250	12477	34964	35020	34353	48558	47482	48568	21306	14269	19040	20910	20888	7772	17783	17110	3750	6250	3750	6250	59964	49349	52081	5054	3750	5651	6023	6654	5549	47637	52141	50908
293	2251	11252350	50	50_2251	6250	9622	3750	13519	17530	15288	6250	3750	9336	27138	25622	14721	3750	15566	13440	35130	26722	16964	8325	8836	14064	9844	14269	6250	20910	20888	7772	23597	17110	6250	3750	6250	3750	6250	3750	6250	5054	3750	5651	6023	6654	12557	17614	12484	20178
294	2298	11403383	50	50_2298	11524	20104	3750	32779	58852	40029	16058	7283	18951	865805	820285	919213	397427	438223	279829	288595	276589	239706	150139	170745	162825	153373	136796	168860	831286	778596	670000	307745	305244	332310	3750	17168	6250	159618	195583	175996	5054	3750	5651	246371	235722	276961	273367	288503	258257
295	2409	11761200	50	50_2409	11835	16050	20411	37900	38290	33497	15503	17584	11990	1265660	1148524	1289804	644598	702872	429820	400477	389400	340025	233582	259487	232954	230320	169676	256072	1428973	1311506	1158784	286043	378908	325875	72951	111133	66356	280739	334011	318481	37744	36382	37350	246212	215871	238821	256216	245726	217868
296	2674	12614850	50	50_2674	3750	6250	3750	6250	3750	6250	3750	6250	3750	5077	18301	6250	3750	18254	6250	3750	6250	3750	6250	3750	6613	6250	14269	3750	20910	20888	7772	10998	17110	3750	6250	3750	6250	3750	6250	3750	5054	6250	5651	6023	6654	3750	9293	8825	6250
297	3028	13755217	50	50_3028	52911	48426	25826	13057	3750	13742	6250	3750	6250	5077	3750	6250	6250	3750	9993	6250	11722	14125	3750	6250	3750	6250	14269	3750	20910	20888	7772	3750	17110	6250	10219	3750	6250	3750	7842	16869	5054	6250	5651	6023	6654	3750	6250	3750	9104
298	3034	13774734	50	50_3034	76855	40916	116811	107049	107210	114215	62697	56239	45174	291262	297623	308613	410749	445254	291763	306410	281704	238873	48421	49587	49189	382229	308053	398723	829790	744808	641425	516195	612993	601813	20445	35472	26898	46239	59621	54066	5054	3750	5651	428777	394082	395619	412515	417879	396747
299	3295	14616933	50	50_3295	235859	238019	137305	459780	491541	524290	263538	239961	192028	1362154	1302096	1341489	439384	463535	288820	280131	238742	216786	269967	300538	142963	993860	863615	1046042	904536	815804	685010	806168	935417	934463	240384	352088	253489	314144	388896	385092	118926	124363	109555	684661	616304	610904	964162	941645	841108
300	3115	14036200	50	50_3115	1112627	1200080	746348	1721830	1608520	1658738	1745928	1649562	1506541	736149	681146	775825	1218332	1231777	839074	947455	874246	811166	162047	166899	290551	2705219	2516636	2703102	2561072	2396724	2155051	2773388	2991141	2954190	655037	901892	645216	259384	320555	293049	1441196	1330770	1289396	2503408	2457192	2452105	2608100	2686391	2613870
301	3563	15479950	50	50_3563	8663	12175	15391	11506	16117	12197	12709	14131	11866	90982	84339	93400	51853	49087	36735	80265	66568	63707	6762	6250	10582	3750	14269	6250	20910	20888	185015	11654	17110	6250	26967	3750	32362	55444	63110	63973	5054	15114	5651	6023	6654	41909	20508	17862	22202
302	3724	15999217	50	50_3724	44861	56397	41521	38275	37516	39598	58176	49488	44132	523679	513090	575261	174546	171485	107795	105957	147141	140308	52404	40412	36648	54358	14269	47568	260974	232898	380285	66193	119799	66729	47530	56820	19371	150809	184305	159759	63174	59288	59224	60975	44398	88164	1096682	1051121	1036767
303	3720	15986466	50	50_3720	6250	3750	6250	12555	12572	13519	3750	6250	3750	5077	6250	3750	6250	5927	26505	3750	46806	38205	8756	8922	9311	6250	14269	3750	20910	20888	7772	97181	17110	130477	3750	6250	3750	6250	3750	6250	5054	3750	5651	86158	84370	7454	25532	23144	42180
304	3987	16846884	50	50_3987	8598	35949	3750	38130	40843	25697	31623	34562	9251	5077	31448	10625	25214	22154	17104	28369	29408	39249	53135	28994	67365	45496	14269	48888	516262	20888	7772	278315	284560	309646	22021	26973	6250	3750	27252	27465	5054	25806	5651	184387	186107	196309	131327	144799	126685
305	3805	16260416	50	50_3805	3750	6250	3750	6250	3750	6250	3750	6250	3750	5077	6250	3750	6250	3750	6250	3750	6250	3750	6250	3750	6250	3750	14269	6250	20910	20888	7772	25877	17110	6250	3750	6250	3750	6250	3750	6250	5054	3750	5651	6023	6654	6250	3750	11272	14037
306	3834	16353649	50	50_3834	3750	6250	3750	6250	3750	6250	3750	6250	3750	5077	6250	3750	6250	3750	6250	3750	6250	3750	6250	5231	3750	6250	14269	3750	20910	20888	7772	13025	17110	23483	3750	6250	3750	6250	3750	6250	5054	3750	5651	6023	6654	6250	47082	32720	43445
307	3912	16604683	50	50_3912	162770	179588	96470	425685	402006	426663	287684	229592	229093	1972401	2093457	2002657	2799088	2759905	2601637	683794	613464	588061	782088	866747	901220	687268	562276	742241	1362941	1412855	1409619	405318	497122	490073	460533	592697	2798659	506544	601488	578217	312057	278371	263252	403584	381658	388925	693192	680929	620225
308	3944	16708067	50	50_3944	50761	18134	28367	31653	31442	34689	27811	21100	36378	15921	18359	29408	1246820	1255922	978207	173957	26452	49259	26947	59405	36975	48884	14269	45643	360082	452342	7772	161185	209513	197601	3750	6250	7587	640284	778464	734310	5054	3750	5651	104672	103192	102208	339770	76381	277980
309	4232	17636984	50	50_4232	159779	149091	103927	478061	435475	487002	380021	319855	285665	1493756	1411501	1560781	2506486	2584310	2205927	2449427	2289751	2180815	1052407	1027003	1036557	2823711	2717285	2737617	1799195	1661832	1553070	1788342	1904238	1882952	2974976	3363241	3242192	1396989	1619467	1517470	2691774	2525159	2471357	1419317	1347003	1305996	1530351	1488651	1338152
310	4043	17027599	50	50_4043	16616	6250	3750	16635	20271	36738	8346	7823	17761	5077	17414	12679	6250	31023	28848	21866	3750	6250	13209	13880	14426	3750	14269	6250	370862	20888	7772	38448	17110	42826	6250	3750	6250	3750	12537	10167	5054	6250	5651	6023	6654	22927	75030	44313	71763
311	3968	16785418	50	50_3968	6250	3750	6250	3750	6250	3750	6250	3750	6250	49191	55603	50497	76218	79590	59035	54734	6250	22824	5158	10006	3750	6250	14269	3750	1991734	289271	239944	3750	17110	6250	3750	6250	3750	6250	3750	6250	5054	3750	5651	6023	6654	5703	3750	320312	9936
312	4037	17008066	50	50_4037	6250	3750	6250	26295	23383	23680	14350	18851	14959	223185	223227	226390	269535	293530	194706	35334	26817	31550	70421	64042	56697	6250	14269	3750	2055027	328477	304579	176704	231492	218689	103905	3750	505313	85812	106035	95598	5054	6250	5651	148575	143108	126042	112239	111081	92660
313	4423	18251816	50	50_4423	6250	3750	6250	3750	6250	3750	6250	3750	6250	60801	1210544	53142	3750	6250	3750	19027	24107	766987	166628	148186	160462	125866	117763	155481	2489024	1922300	7772	8435	17110	6250	8840	3750	6250	3750	6250	3750	5054	6250	5651	6023	6654	8117	75392	67453	61354
314	4467	18393749	50	50_4467	3750	7537	6250	45508	44855	47360	3750	6250	11785	1230508	3448553	1239287	6250	3750	11676	848577	806097	22049	21610	18549	15508	1984923	1784515	2062192	3289822	1959061	1877765	135204	166023	143691	633895	748748	722513	3750	6250	3750	1728653	1623529	1584228	6023	6654	23559	271730	256586	261078
315	4432	18280983	50	50_4432	12116	9746	12074	75792	92882	70200	36156	40931	40168	3877146	3907668	4093225	2431205	2437944	2103803	2281068	2095409	2109943	2206514	2227622	2284331	142583	135904	132459	3730133	3613590	3459631	484144	604099	576372	79308	101431	86703	2398510	2596557	2445046	5054	6250	5651	553739	504263	483844	179025	200173	176873
316	4606	18841934	50	50_4606	6250	3750	6250	3750	6250	3750	6250	3750	6250	5077	7787	3750	3750	6250	3750	6250	3750	6250	3750	6250	3750	6250	14269	3750	20910	20888	7772	3750	17110	6250	3750	6250	3750	6250	3750	6250	5054	3750	5651	6023	6654	6250	3750	5068	6853
317	4722	19215366	50	50_4722	6250	3750	6250	3750	6250	3750	6250	3750	6250	5077	58802	3750	6250	3750	6250	3750	6250	16161	3750	6250	3750	6250	14269	3750	20910	20888	7772	3750	17110	6250	22452	3750	23983	6250	3750	6250	5054	3750	5651	6023	6654	6250	6569	88313	76068
318	4794	19447651	50	50_4794	7126	10687	3750	28773	23584	26684	20792	20145	17364	41443	34051	6250	682883	710136	489671	526242	472049	430520	61661	6250	3750	73679	14269	81195	20910	20888	7772	145826	165809	177853	35924	40449	18691	3750	6250	3750	61819	65673	60775	168822	164721	168762	102982	383440	318281
319	4962	19988800	50	50_4962	21907	20587	22238	44492	51537	39523	50201	44929	50603	1170541	1167573	1193695	3647979	3620650	3443166	1250101	1225103	1116758	225918	208870	207398	542037	591024	541848	1158077	1077698	951411	882125	499515	473571	128976	140200	137757	379667	449212	415645	257417	270253	279079	725103	880514	736282	426565	816254	803193
320	5228	20846100	50	50_5228	6250	3750	6250	3750	6250	3750	6250	3750	6250	28995	704680	132262	10392	6595	14867	6250	3750	6250	3750	6250	3750	6250	14269	3750	20910	20888	7772	11683	17110	21167	3750	6250	3750	6250	3750	6250	5054	3750	5651	6023	6654	13807	16063	6219	6508
321	5206	20775000	50	50_5206	3750	6250	3750	6250	3750	6250	3750	6250	3750	133987	883040	819184	29584	15004	53382	3750	6250	3750	6250	3750	6495	6250	14269	3750	20910	20888	94642	10434	17110	37921	3750	9422	6250	3750	6250	3750	5054	6250	5651	6023	6654	12903	18374	17543	19435
322	5275	20997650	50	50_5275	6250	3750	6250	3750	6250	3750	6250	3750	6250	920303	954595	1014450	95527	82219	31386	3750	6250	3750	7957	26713	25709	6250	14269	3750	20910	20888	869521	9362	17110	639555	10323	28529	3750	6250	3750	6250	5054	3750	5651	6023	6654	14447	29034	15643	11601
323	5148	20587767	50	50_5148	6250	3750	6250	3750	6250	3750	6250	3750	6250	1023863	1099843	1110019	939593	951147	855344	36401	24791	23416	31686	72123	61863	6250	14269	3750	20910	20888	1036074	440014	17110	792963	26711	65136	19953	21647	15529	3750	31349	44071	41305	394611	6654	403987	655634	11400	30452
324	5179	20688017	50	50_5179	6250	7890	10409	14273	15216	13971	3750	6250	3750	1182654	1169430	1190788	1050143	1129863	1125843	440800	476898	423638	78949	81185	72097	26653	14269	38997	1178257	1123491	1140914	42602	940453	898790	75458	72839	89307	170839	179564	177248	5054	6250	5651	806174	394098	883136	759824	26757	16357
325	5519	21782034	50	50_5519	6250	3750	6250	3750	6250	3750	6250	3750	6250	61104	59425	61647	74953	74070	56428	6250	3750	6250	3750	6250	3750	81092	14269	40721	34172	23721	95569	44422	17110	45845	13051	25693	17649	3750	21865	26821	29129	24311	39671	31781	32310	26182	40949	40437	35355
326	5650	22203650	50	50_5650	26150	19310	6250	3750	6250	25440	3750	6250	11577	22148	22900	3750	17573	22378	18526	3750	6250	3750	6250	3750	6250	39908	14269	56141	34172	23721	7772	6797	17110	6250	36082	37953	36746	3750	6250	3750	5054	33577	5651	6023	6654	6250	13285	12512	13689
327	5689	22329166	50	50_5689	28148	13431	28287	21874	23723	871324	23281	27174	36357	5077	10331	6250	455002	12021	3750	205896	181207	165000	14575	13746	14131	42352	14269	33956	34172	23721	7772	67400	17110	77380	62101	72509	68661	36021	32245	36173	33317	22855	27566	124205	110076	111911	10813	16224	16476
328	5964	23215633	50	50_5964	32146	31095	763991	1019470	29897	1073761	27431	852638	48271	25131	29276	27353	3750	459465	345754	6250	24102	16667	7246	3750	8743	125873	130260	122778	34172	23721	7772	15174	17110	3750	248508	275275	316280	125201	124906	133705	148182	164313	155939	6023	6654	6250	41132	62659	127312
329	6126	23737499	50	50_6126	851458	874289	1015605	1205895	1264636	1205313	1144768	1063112	1064012	66876	99637	116251	34586	38037	67494	24710	49487	47998	6250	3750	13740	711508	729104	753633	34172	23721	112902	60825	17110	93712	184402	217396	203064	97429	90533	87875	747829	795250	735270	6023	6654	44305	383590	388580	376653
330	6142	23789066	50	50_6142	11018	6250	3750	17192	15608	19362	39442	50932	6250	5077	3750	6250	6250	11005	3750	6250	3750	6250	3750	6250	3750	19015	14269	6250	34172	23721	7772	10904	17110	6250	44125	54282	6223	3750	6250	3750	37479	50547	5651	6023	6654	3750	11395	14625	14825
331	6467	24836201	50	50_6467	33086	16842	14354	29613	46486	57622	25712	32628	3750	42810	46784	45616	18725	52405	23105	3750	21369	23039	44076	42114	41244	176976	14269	166516	34172	23721	7772	25796	17110	37018	38237	57168	47233	23964	27136	24447	73660	91913	35130	6023	6654	6250	58660	62654	66697
332	6432	24723433	50	50_6432	6250	3750	6250	3750	6250	3750	6250	3750	6250	61719	3750	52440	3750	17700	22041	6250	3750	6250	3750	6250	3750	41972	14269	63668	34172	23721	7772	43064	17110	3750	23274	10124	30396	6250	3750	6250	5054	3750	41783	6023	6654	3750	36376	46575	48770
333	6536	25059116	50	50_6536	9879	6250	7988	40956	39869	41673	38321	42995	40890	115762	151888	140703	400328	397144	435395	191756	175751	181915	51278	40801	41439	100086	116477	94054	34172	23721	116339	88371	96070	90736	210171	302626	255222	145411	151450	150586	180917	194804	208677	6023	30689	34328	165305	82648	175495
334	6425	24701050	50	50_6425	6250	3750	6250	3750	11995	6250	40842	41696	45764	50924	57201	35498	49971	29881	45009	25391	32573	29224	47109	50236	61113	121522	173802	107331	34172	23721	66061	52355	17110	42246	47386	55550	45936	137182	143067	155514	54898	46914	89947	6023	6654	3750	78866	159217	81666
335	6958	26417183	50	50_6958	6250	8638	3750	6250	3750	6250	10988	3750	6250	5077	3750	6250	6250	3750	6250	6437	3750	6250	3750	6250	3750	6250	14269	12274	34172	23721	19456	17117	17110	6250	37838	26812	27775	3750	6250	3750	44104	53010	56489	6023	6654	6250	40594	46130	24508
336	7006	26572134	50	50_7006	19166	20844	3750	6250	3750	6250	79663	12554	13555	5077	23948	28209	3750	6250	12344	6437	3750	6250	8148	3750	6144	116262	129036	141792	34172	23721	19456	10566	17110	3750	90679	9404	50950	6250	3750	8127	152388	175450	162935	6023	6654	6250	21762	23346	51582
337	7245	27342184	50	50_7245	6250	3750	41475	150522	147186	138846	41450	87010	78445	53011	52048	45755	6250	3750	6250	6437	3750	6250	26585	21062	24490	59062	14269	51745	34172	23721	19456	552515	592523	565582	131858	61473	109980	53528	65678	1248361	615655	1459956	649124	1044400	945680	937932	194172	401033	398049
338	7285	27470833	50	50_7285	49741	45075	60084	205620	227550	244189	742501	844848	828509	12507	14602	6250	25918	28949	25523	6437	3750	6250	3750	6250	7034	1684435	1705856	1595560	34172	23721	19456	42584	13835	48941	2197450	2316304	2292547	1576826	1557935	1510637	1846676	1883578	1808982	141570	128212	131157	401447	227645	234046
339	7337	27638283	50	50_7337	3750	6250	3750	6250	3750	6250	3750	6250	3750	12507	6250	3750	5952	6250	3750	6437	6250	3750	6250	3750	6250	3750	14269	6250	34172	23721	19456	6250	13835	3750	6250	29151	3750	6250	3750	6250	229950	3750	12913	6023	6654	6250	3750	6250	3750
340	7367	27735149	50	50_7367	6250	3750	6250	3750	6250	3750	6250	3750	6250	12507	3750	6250	5952	3750	6250	6437	3750	6250	3750	6250	3750	6250	14269	3750	34172	23721	19456	3750	13835	6250	3750	47191	6250	3750	6250	3750	315657	6250	229091	6023	6654	3750	6250	3750	6250
341	7440	27970566	50	50_7440	6250	3750	6250	20096	16273	19215	3750	43000	38973	12507	6250	3750	5952	6250	3750	6437	6250	3750	6250	3750	6250	3750	14269	66131	34172	23721	19456	79619	13835	68566	41244	111156	48791	3750	6250	72054	727631	292999	718482	6023	6654	3750	6759	6250	3750
342	7709	28837500	50	50_7709	6250	3750	6250	3750	6250	3750	6250	3750	6250	12507	3750	6250	5952	6250	3750	6437	6250	3750	6250	3750	6250	23108	14269	3750	34172	23721	19456	3750	13835	6250	43237	1665772	52259	3750	6250	13851	1245933	792793	1271964	6023	6654	3750	6250	3750	6250
343	7747	28959633	50	50_7747	64257	65704	89726	352238	377230	365542	957795	1039349	982081	12507	13985	6250	5952	6250	12025	6437	3750	6250	13444	13594	14931	1907910	1899820	1769249	34172	23721	19456	50419	13835	21266	2311008	2185043	2480653	1696767	1691770	1694997	1900714	2014288	1967939	43056	43195	50855	499075	501267	520921
344	7761	29004683	50	50_7761	6250	3750	6250	5434	3750	6250	6844	3750	6917	12507	6250	3750	5952	3750	6250	6437	3750	6250	6447	3750	6250	25209	12340	20117	34172	23721	19456	16393	13835	40123	1751712	2452587	1852388	3750	6250	9623	1786708	28297	1791954	14397	14831	7886	3750	6250	3750
345	8424	31141399	50	50_8424	13700	10938	22320	70816	68342	65174	42527	31953	34406	182812	144312	179345	5952	6250	3750	6437	6250	3750	13229	7075	14875	172389	12340	173968	34172	23721	235554	106176	13835	102043	3750	33147	6250	3750	6250	3750	8842	9173	10479	191825	164293	155329	30134	30423	33047
346	354	5139583	51	51_ 354	69872	54573	54103	44190	52284	45008	79798	70753	62723	24983	14752	19130	90917	93632	80762	64777	60979	58292	61779	50051	53769	18160	12340	24766	34172	23721	28367	60781	70026	56985	3750	6250	3750	35409	29774	44491	8842	9173	10479	20669	57309	21224	29910	31613	31395
347	452	5454950	51	51_ 452	68309	42173	37651	29622	33887	29412	80874	80715	78873	24983	61716	67939	72250	68016	67199	73892	65030	58577	142578	139542	146690	18160	12340	24766	34172	23721	28367	90750	98744	99908	3750	34074	37311	49406	49746	44683	8842	9173	10479	68481	44674	21224	40213	36776	41000
348	759	6444533	51	51_ 759	187605	191617	149623	215435	222058	226702	166456	166453	169363	224995	265627	199238	187003	188435	225380	245890	293572	281402	184793	158458	162937	98620	98309	24766	34172	23721	28367	249757	196087	237900	3750	6250	7229	237067	210164	222525	61472	9173	10479	370053	334846	348381	173725	194227	222382
349	1343	8326300	51	51_1343	6250	37041	59176	63611	64197	57438	9646	55339	55336	30028	18914	17746	29949	26945	38130	62570	65862	63123	45594	40876	39093	18156	10412	24766	34172	23721	28367	14361	49484	13553	6250	3750	7229	52959	41354	39918	12629	9173	10479	38068	50201	29165	40211	41170	41436
350	1433	8616400	51	51_1433	2667354	2879168	2641264	2785210	2715154	2603267	2451254	2467021	2492442	1898268	1731317	1680097	1362420	1420464	1600702	2360597	2494140	2290935	2411387	2128112	2315798	1393130	1353167	1237370	1615941	1635655	1500665	2278121	2110631	2110903	258364	234047	192015	2189039	1874300	1880293	1240177	1224080	1248215	2029818	2127265	2182429	1914376	2003574	2059637
351	1481	8771350	51	51_1481	6250	14716	32485	53481	51026	54909	9646	46201	56595	30028	18914	17746	8319	23094	24904	9164	37325	36457	58923	37053	57018	18156	10412	29704	47435	26555	25593	14361	10560	13553	6104	6250	7229	40039	30022	39303	12629	14502	15306	18567	48088	29165	57576	53529	34747
352	1479	8764850	51	51_1479	64861	79643	82132	48257	50324	52465	56801	27266	45637	30028	18914	17746	38955	48209	50486	54907	75928	60475	114388	133322	133788	18156	10412	29704	47435	26555	25593	14361	90116	113948	6104	37283	7229	54498	48056	51428	12629	14502	15306	104838	126659	29165	65400	78539	78866
353	1906	10140883	51	51_1906	6250	5322	5185	5455	3750	6250	9646	9650	30686	30028	18914	17746	8319	33012	7353	80202	83990	85710	115298	121689	111495	18156	10412	29704	47435	26555	25593	14361	10560	13553	6104	32032	7229	142289	130770	113623	12629	14502	15306	18567	8455	29165	117100	125135	124400
354	2299	11406767	51	51_2299	6250	24398	11708	59744	80036	78225	9646	9650	21228	3264218	3062798	3293305	1522275	1604646	984033	1001645	967551	821443	490615	569686	499951	537065	471019	601432	3053960	2838244	2421407	1050650	1145454	1171622	42169	62148	7229	601819	718953	632708	12629	14502	15306	926748	810133	924261	958467	988756	894064
355	2409	11761200	51	51_2409	49142	42023	26451	129436	132738	138059	59413	57158	38160	4778913	4340551	4824767	2474741	2645257	1655586	1554100	1537966	1311905	860128	926296	832132	892338	669817	917510	5304385	4914496	4257365	1076015	1321987	1273799	277487	419064	264580	1063960	1223649	1159169	146829	133173	141326	927180	799051	856055	944290	982880	846850
356	2672	12608334	51	51_2672	6250	5322	5185	5455	3750	6250	9646	9650	3750	30028	18914	17746	49870	52838	7353	9164	30439	28610	16100	15424	12368	18156	10412	29704	47435	26555	25593	14361	10560	13553	6104	3750	7229	6250	3750	5283	12629	14502	15306	18567	8455	29165	28914	26230	26393
357	3029	13758600	51	51_3029	174423	67709	87821	15620	25947	27033	9646	21164	20520	30028	18914	17746	8319	6250	7353	9164	3750	21107	10300	11101	18412	18156	10412	29704	47435	26555	25593	14361	10560	13553	34244	22889	7229	6250	26332	18726	12629	14502	15306	18567	8455	29165	9097	10245	7959
358	3035	13778133	51	51_3035	773722	769147	432735	1582039	1617889	1676846	913644	789985	656330	2059452	1963555	2148496	1388509	1478292	1004311	1060105	955065	872360	441601	454871	409051	2914624	2411120	2908557	2808589	2600289	2222458	1850018	2113683	2087542	863040	1168161	903308	1102917	1392830	1277713	401361	394381	383005	1450178	1351921	1385272	1491795	1485241	1337905
359	3295	14616933	51	51_3295	130973	158817	203395	373219	348050	386081	219816	184058	150583	968323	981493	1020993	1222407	1316473	864335	763923	666114	632187	146033	163032	157804	1274480	1070194	1358868	2579359	2301697	1939313	2251302	2763037	2614230	97282	100032	101815	160820	201103	182201	12629	14502	15306	1881472	1739312	1722092	2756133	2705854	2402553
360	3115	14036200	51	51_3115	3148498	3379044	2144143	4704494	4538353	4408265	4869664	4588777	4174010	4643280	4435905	4683743	4140426	4286280	2959622	3331967	2948422	2741691	917937	1036375	936944	9273025	8323181	9005606	8619797	7817584	7166284	9358372	10314806	9755759	1805705	2520991	1864625	719687	935584	859301	3978742	3706649	3565892	8533713	8419011	8530484	8879934	9126530	8839311
361	3563	15479950	51	51_3563	3750	5322	5185	30201	26861	32910	9646	9650	6250	340996	325748	357970	158732	165722	113331	190275	148968	144594	103984	98947	82896	18156	147588	29704	1025038	885496	724489	175146	208109	203777	6104	6250	107197	159950	182883	172388	12629	14502	15306	146546	125059	29165	160316	146961	71769
362	3722	15992967	51	51_3722	83751	98958	64110	98169	100211	99465	125579	115668	90302	2091156	1997739	2156431	673316	705759	437988	693258	600966	561078	234697	229026	225542	185171	109216	29704	2155139	1829700	1519325	384131	555013	537828	137553	185701	55018	577641	714405	642463	211068	212255	174250	330615	323279	344919	4482833	4434567	4101335
363	3612	15637767	51	51_3612	6250	5322	5185	5455	3750	21613	9646	9650	6250	30028	71341	17746	24451	24216	7353	213714	97514	78244	16234	16857	13316	18156	10412	29704	47435	26555	25593	14361	10560	13553	6104	6250	7229	3750	6250	5283	12629	14502	15306	18567	8455	29165	45250	51334	142159
364	3968	16785418	51	51_3968	83094	53453	38532	96786	107175	94864	85117	45526	51308	165235	169840	716731	276957	305951	165750	175195	2177535	2070065	204682	217760	178269	167411	151307	29704	1282370	1110849	917442	712313	822435	864991	61922	51732	7229	24184	27180	33064	12629	14502	15306	555256	499501	528801	528188	545920	522695
365	3951	16730734	51	51_3951	3750	5322	5185	5455	23651	29666	9646	9650	17444	30028	18914	17746	8319	33299	7353	9164	76247	148088	33394	39294	48366	18156	10412	29704	47435	26555	25593	14361	10560	54072	6104	6250	7229	3750	6250	5283	12629	14502	15306	18567	8455	29165	188723	189927	191520
366	3985	16840366	51	51_3985	50506	63744	30864	114800	109962	117939	9646	75297	68865	30028	46915	181365	102865	105620	96435	85999	164972	93544	42671	48316	38101	18156	22027	29704	47435	26555	25593	595577	748676	736042	6104	6250	7229	32695	33365	35492	12629	14502	15306	418387	375983	369956	355621	365457	291543
367	3912	16604683	51	51_3912	577380	632104	349154	1384328	1382051	1453962	987941	903382	803152	5445317	5746234	5538629	7729824	7532920	3365412	2427548	2536877	2433164	2140420	2331051	2461482	2212223	1870882	2421399	3739256	3818160	3815183	567820	693857	698849	1552715	1829963	9759151	1774704	2108996	1988335	927276	835553	810653	492163	445112	439469	2479794	1200124	1086972
368	3944	16708067	51	51_3944	522902	468889	331945	1512298	1390084	1463756	1207876	1050850	920794	5065583	4995213	5356060	4320739	4498963	7150077	6724279	6451799	6218382	3636306	3577858	3612561	9736926	9241314	9384076	6301416	5719953	5470696	1438765	1724176	1687272	10258266	11178040	11123897	1780103	2156296	2024571	9212196	8679721	8505088	1464856	1325277	1308362	1271260	2479822	2211103
369	4036	17004950	51	51_4036	6250	5322	5185	66960	64667	67095	51673	9650	39430	681097	672103	3874624	944613	909819	656928	121088	101504	94374	530900	527248	495282	18156	10412	29704	1125846	1102750	967196	14361	10560	13553	389381	3750	1648319	267669	330667	309202	12629	14502	15306	18567	8455	29165	287271	285258	246453
370	4294	17836718	51	51_4294	6250	5322	5185	5455	3750	6250	9646	9650	3750	30028	18914	17746	8319	6250	7353	9164	3750	6250	3750	6250	3750	18156	10412	29704	47435	26555	25593	14361	10560	13553	6104	3750	7229	6250	3750	5283	12629	14502	15306	18567	8455	29165	8727	5471	6250
371	4612	18860933	51	51_4612	6250	5322	5185	5455	3750	6250	9646	9650	3750	3874983	3938088	13363596	52898	52926	7353	2756066	24936	21460	3750	11734	6250	501646	5753316	633705	6480852	197563	6098601	5635294	6276757	6135923	2033376	2372848	2291063	4456232	5138001	4887169	5445454	5292850	4965364	4633421	4359913	4189641	4854680	4820228	4373875
372	4232	17636984	51	51_4232	6250	5322	5185	129187	157464	141780	9646	9650	46514	12309841	13485987	14549798	8166695	8030161	6979437	79982	77731	74331	78557	73832	59178	6510060	458558	6664715	12448251	6233034	11881148	508126	569304	557133	6104	6250	7229	32717	38472	32893	12629	14502	15306	18567	95844	29165	1061779	1019991	1032100
373	4432	18280983	51	51_4432	18278	5322	33642	319667	355872	321230	103205	96372	109600	14739151	14796225	15485370	9529098	9632419	8433723	8915822	8464140	8518978	8876304	9180216	8892547	527518	529771	492312	14460937	14064937	13428576	1936195	2422752	2315778	311023	409460	389558	9323808	10178903	9620713	12629	14502	15306	2219863	2082781	2051654	717295	704354	667722
374	4781	19405983	51	51_4781	3750	5322	5185	5455	6250	3750	9646	9650	6250	30028	18914	17746	8319	3750	7353	9164	6250	3750	6250	3750	6250	18156	10412	29704	47435	26555	25593	509942	671798	13553	69359	6250	7229	3750	6250	5283	12629	238279	220137	18567	8455	29165	3750	42795	281507
375	4794	19447651	51	51_4794	27033	5322	5185	98105	92194	96703	86461	72673	57728	204640	209153	194789	2683562	2677390	1859763	1957675	1826862	1647863	170223	174893	167924	284683	239333	304172	47435	26555	25593	1189911	1371565	667326	115181	125429	103455	542567	536214	540373	289101	140729	126355	657239	609442	590469	365640	331621	1255188
376	4962	19988800	51	51_4962	61380	66540	71946	135250	151134	142850	130740	157887	145016	4484696	4460254	4637753	9788879	9695356	9215154	3480459	3300209	3062858	852199	827734	776179	1646555	1752722	1761530	4503989	4190106	3582168	2805150	2904556	2807465	400813	459073	424201	1416309	1759376	1607140	786400	830743	820388	2496287	2661278	2729203	1658709	1486037	2535771
377	5206	20775000	51	51_5206	3750	5322	5185	5455	6250	3750	9646	9650	6250	30028	2694638	17746	85392	254650	34976	9164	3750	6250	9242	3750	6282	18156	10412	29704	47435	86189	331546	14361	10560	13553	25999	46150	7229	14997	36822	5283	12629	14502	15306	18567	55741	29165	49838	21649	46687
378	5276	21000784	51	51_5276	6250	5322	5185	5455	24429	3750	9646	9650	6250	422692	2907757	445158	283170	2466011	169237	9164	3750	6250	25248	24827	19674	18156	10412	29704	47435	76427	2363232	14361	10560	13553	38743	40173	46679	31912	19213	5283	12629	14502	15306	18567	44159	29165	55397	48887	31444
379	5141	20565100	51	51_5141	3750	5322	5185	5455	15393	6250	9646	9650	3750	3204513	3292485	2688710	2702395	2836765	98337	95102	73572	70597	103581	95725	81602	18156	10412	29704	330888	354478	3014654	14361	10560	1289421	66847	177877	66792	27572	27201	43301	12629	14502	15306	1103249	36852	1007751	86061	93276	44588
380	5179	20688017	51	51_5179	3750	5322	5185	5455	30778	30499	9646	9650	6250	3605750	3622302	3747979	3306452	3419201	3435909	1381658	1390768	1395998	244093	242283	221944	118479	90178	29704	3636485	3521966	3389204	124276	148084	137160	184483	201521	236593	41398	40433	43011	12629	38737	15306	18567	1049029	29165	2388814	2565137	92268
381	5519	21782034	51	51_5519	89288	67870	88434	72723	6250	92742	80895	80044	84033	30028	175080	172396	228389	230238	162979	9164	577835	532358	54655	44648	18945	237974	249475	181744	307589	310454	281590	229760	142335	254589	175747	128061	177809	104449	96372	106792	100012	108523	111781	394935	87513	357860	34060	126692	24963
382	5650	22203650	51	51_5650	6250	5322	5185	5455	3750	6370	54431	9650	6250	30028	18914	17746	57539	53944	7353	9164	21263	11806	12632	16702	9128	38347	103324	29704	47435	26555	25593	136203	10560	149476	73105	218958	78529	60144	66937	69550	40899	14502	56343	18567	8455	29165	53937	17648	33831
383	5690	22332300	51	51_5690	97327	99694	157164	3218150	96783	3304892	118900	140037	142158	30028	18914	17746	1590079	1543524	1142821	643269	106212	107068	11273	10233	45784	400523	429603	372880	47435	26555	25593	14361	274704	13553	811313	864561	993163	385530	388872	410627	449693	509041	527312	18567	364222	29165	98397	142413	266030
384	6127	23740633	51	51_6127	2756708	2867778	3132081	3756569	3878278	3898689	3585896	3427603	3532664	30028	220322	238275	70400	94825	141849	79911	64904	53852	12137	28330	29033	2375159	2384636	2423530	47435	26555	269506	131927	126922	200108	526150	664062	613234	278741	298619	302445	2468423	2541361	2363801	18567	65712	29165	1216376	1236877	1217275
385	6303	24307817	51	51_6303	73240	41009	45776	77880	104488	129417	61803	85744	82268	30028	178047	175078	8319	62401	71689	72208	77440	73179	153569	146149	116864	530159	535515	508311	47435	26555	25593	14361	114111	137154	104789	137695	130680	57910	63596	74510	89082	136299	100213	18567	8455	29165	99475	230698	222725
386	6427	24707300	51	51_6427	3750	5322	5185	5455	21751	21586	114794	140193	131031	30028	155170	154526	118795	142405	122928	65719	87631	72206	135662	146253	149597	350822	365416	349996	47435	171403	25593	110129	125456	124778	175440	208793	153250	126724	139947	148314	214085	245950	231181	18567	8455	29165	210230	120257	130751
387	6538	25065367	51	51_6538	6250	5322	5185	96438	109330	103736	110159	108834	108084	462035	545250	498579	355652	369192	373768	237691	224165	207206	166404	169431	161419	438103	444457	395248	421384	447171	426169	330771	355764	361185	695374	879826	796054	423466	441387	469955	544869	602300	598153	18567	88299	29165	585239	623436	651593
388	6947	26381767	51	51_6947	3750	5322	5185	5455	14390	6250	9646	9650	34657	30028	18914	17746	8319	38753	7353	6595	21909	9268	18752	15055	12628	18156	74297	29704	115860	86821	76097	14361	10560	13553	64345	63993	168397	6250	32320	5283	155571	153349	125254	18567	8455	29165	132253	149452	145857
389	7218	27255217	51	51_7218	68882	62580	5185	52172	49983	60946	120225	127325	120611	30028	18914	17746	8319	17911	7353	6595	6250	12044	18343	10327	19264	351679	456342	458824	115860	86821	76097	202339	210950	187715	282910	194098	101499	30611	31134	42219	193457	611832	553117	18567	8455	29165	88782	92150	94093
390	7241	27329166	51	51_7241	6250	5322	155046	503245	517945	509841	298827	310799	309614	169397	172944	182312	8319	20635	7353	6595	6250	3750	86639	93461	71899	182487	127414	29704	115860	86821	76097	1872722	2017797	1831432	433909	101917	359191	180077	229349	233591	522148	817428	780958	396110	356178	357856	1185159	1216467	1217937
391	7288	27480467	51	51_7288	140037	116113	179824	621906	643563	672737	2171667	2376962	2393727	67170	45893	53831	77885	76783	80407	6595	26909	21645	14353	13227	16053	4851237	4949460	4748277	115860	86821	76097	113334	121175	119181	6234055	6561182	6569555	4472800	4429676	4429421	5188485	5353189	5199449	3472881	3129639	3077408	659772	731495	784817
392	7371	27747917	51	51_7371	6250	5322	5185	5455	3750	6250	9646	9650	3750	67170	45893	53831	6809	6250	7353	6595	3750	6250	3750	6250	3750	18156	227792	29704	115860	86821	76097	14361	10560	13553	152181	381613	7229	3750	8866	13604	12629	14502	15306	18567	8455	64416	6250	10937	3750
393	7694	28789066	51	51_7694	3750	5322	5185	5455	6250	3750	9646	9650	6250	67170	45893	53831	6809	3750	7353	6595	6250	3750	6250	3750	6250	18156	10412	29704	115860	86821	76097	14361	10560	13553	124601	72359	53809	33471	37132	11512	2398196	2568567	2463971	18567	8455	64416	6250	15399	13324
394	7732	28911467	51	51_7732	6250	5322	5185	5455	3750	6250	9646	9650	11462	67170	45893	53831	6809	6250	7353	6595	3750	6250	34175	11404	11160	3926832	63708	29704	115860	86821	76097	14361	70238	131111	5872670	6005905	124857	23232	32380	41414	12629	97468	3574390	18567	8455	64416	6250	18831	10960
395	7746	28956249	51	51_7746	192590	185991	253659	984216	1061192	1045541	2628570	2890750	2869283	67170	45893	53831	6809	38707	50427	6595	24901	22685	44456	45032	50000	5369270	5333491	5014192	115860	86821	76097	149358	150789	65970	6593609	6974115	6979837	4795921	4761063	4753945	5366169	5759251	5623149	165719	169810	64416	1380711	1390999	1423590
396	8350	30902866	51	51_8350	6250	3750	6769	58962	46902	48234	19469	18472	57925	67170	45893	53831	6809	7502	6250	6595	5739	3750	6250	3750	6250	55113	35329	72815	115860	86821	76097	31441	32732	33465	83088	5753	122834	54692	93661	98522	32188	35141	33921	54225	28068	64416	44040	35583	29495
397	8423	31138283	51	51_8423	3750	6250	67268	229408	231325	230531	260910	235653	173773	1023019	834283	1057602	6809	78797	3750	6595	75267	67829	33783	28274	43358	1039807	890710	1065156	1586099	1627631	1394733	641264	777401	636425	3750	111382	5308	78500	132885	120818	456013	457028	427345	1128199	1009740	890357	97395	109419	105265
398	761	6451050	52	52_ 761	83894	67147	54035	85480	93382	84872	59131	71370	71979	71494	45269	57115	74809	73451	82532	100036	105454	112952	75069	63624	63416	51877	38700	64716	102774	82076	78457	106361	41992	89450	6250	3750	5308	98658	84974	88920	33174	34411	20790	58047	114806	126165	70333	81173	90414
399	1433	8616400	52	52_1433	1189157	1330156	1230816	1274460	1267147	1245968	1106866	1149523	1146157	864898	807150	781377	629038	670058	737309	1134330	1123846	1062920	1128417	981488	1059408	644100	616026	554406	752103	741310	684576	1011801	974661	956035	109809	106894	99991	1054817	832076	862304	555057	587007	573643	918759	995566	989538	879038	934698	961143
400	1479	8764850	52	52_1479	3750	6250	12937	33921	3750	36456	47377	35138	6786	38677	17667	24313	5299	6250	22384	22500	30355	3750	34227	25109	30084	11684	6250	13507	21262	17066	30313	9139	29079	6250	3750	6250	3750	10729	25766	20577	14601	13041	6250	26211	11633	19009	26312	23872	15913
401	1577	9080983	52	52_1577	36197	30625	31686	25481	18384	30474	27384	34290	14767	38677	17667	24313	5299	6250	26915	30357	33439	32589	67648	77205	62203	11684	30866	13507	21262	17066	30313	53943	29079	56909	18991	3750	19273	10729	14452	22711	14601	13041	23697	26211	66217	59824	42243	44718	46062
402	1899	10118484	52	52_1899	6250	3750	6250	3750	6250	3750	12314	13932	6786	38677	17667	24313	5299	3750	6250	31573	34673	30696	35985	48875	45310	11684	16187	13507	21262	17066	30313	9139	29079	22062	3750	6250	3750	10729	43594	43231	14601	13041	6250	26211	11633	7461	50779	52352	44509
403	2299	11406767	52	52_2299	8544	13041	12816	27675	52422	37980	21103	19494	6786	1420253	1348545	1454722	659206	689631	400766	435271	430477	371760	231466	244579	251667	247832	217001	247262	1370688	1237157	1039588	474460	506138	519316	20069	24058	3750	256883	306680	281523	14601	13041	6250	381141	365376	423210	414690	417223	385895
404	2410	11764584	52	52_2410	20146	20377	14452	57325	63083	64760	32821	28110	6786	2262326	2001910	2260021	1176436	1263210	783764	739616	690040	616266	387117	460130	386396	417317	313522	445430	2563007	2395336	2061948	504342	625914	600482	136290	202234	123272	489000	578998	566663	14601	13041	64133	406402	378073	403943	464151	465013	410547
405	2668	12595567	52	52_2668	3750	6250	3750	6250	3750	6250	3750	6250	6786	38677	17667	24313	27454	3750	13584	6250	15911	3750	6250	3750	6250	11684	3750	13507	21262	17066	30313	9139	29079	22550	3750	6250	3750	10729	5045	6250	14601	13041	3750	26211	11633	7461	17719	15682	16318
406	3035	13778133	52	52_3035	414574	411735	211481	854026	861583	922341	479170	431829	356112	1203118	1161595	1229178	715495	773907	496579	529518	496622	447181	250984	270494	244329	1699448	1407242	1690546	1410378	1313165	1143623	983539	1154319	1141091	422993	604513	470916	602001	718671	684686	201381	200844	191390	766430	714602	735107	796791	802771	726401
407	3294	14613800	52	52_3294	97384	84613	48839	191511	185832	198226	111987	94747	78890	519738	516427	540407	709497	741390	493726	454932	386561	390314	81633	87322	75942	718834	576549	718140	1482940	1342586	1144567	1287516	1606041	1549642	50172	57059	52298	92142	108057	97490	14601	13041	30818	1104291	988390	1009193	1555301	1496405	1391727
408	3115	14036200	52	52_3115	1838335	1963118	1232790	2735093	2611061	2593778	2833675	2621061	2393292	2534501	2469823	2563719	2282917	2298969	1582251	1764593	1579748	1475935	503244	557640	503571	4776812	4218572	4640174	4633019	4215400	3939726	4796579	5202082	4960131	1065153	1458469	1088603	416846	554980	488880	2363597	2167034	2062111	4460880	4343629	4378198	4640727	4728170	4591147
409	3563	15479950	52	52_3563	3750	8143	6751	6250	11527	17468	14300	13675	6786	38677	17667	24313	69067	65226	45573	84669	69258	65436	46879	41310	35793	11684	64045	13507	464427	391929	318101	66744	29079	91601	29783	28861	49303	71251	81844	75371	14601	13041	32035	26211	54791	7461	85546	95475	249407
410	3724	15999217	52	52_3724	41974	44782	32390	39351	44864	42320	55690	55580	42290	1009116	962938	1030628	305480	317835	198363	321921	282348	256597	99163	114993	106422	74613	50066	13507	1043582	886559	741637	173032	240222	245469	65573	80526	27080	268673	336505	311896	14601	84281	77357	26211	153968	147679	2233267	2147732	1937055
411	3609	15628134	52	52_3609	6250	3750	6250	3750	6250	3750	6775	10394	6786	38677	17667	24313	14454	3750	21612	132737	51603	40207	8617	11073	8566	11684	6250	13507	21262	17066	30313	9139	29079	25390	6250	3750	6250	10729	5045	3750	14601	13041	6250	26211	11633	7461	16073	15705	78437
412	3968	16785418	52	52_3968	24761	27496	14399	26728	32371	28034	44875	37800	35144	38677	17667	354726	132964	142941	86458	1924992	1855555	1807060	22605	23704	21550	84741	74557	13507	589313	1150675	1143541	215678	236215	247378	11708	6250	3750	518751	583943	564953	14601	13041	6250	184890	143653	140736	244367	241420	491337
413	3951	16730734	52	52_3951	6250	3750	6250	3750	6250	3750	6250	6668	6786	38677	17667	24313	5299	3750	19750	48898	47538	50029	17344	19210	8772	11684	6250	13507	21262	17066	30313	9139	29079	30081	6250	3750	6250	10729	5045	3750	14601	13041	6250	26211	11633	7461	56238	55125	58073
414	3987	16846884	52	52_3987	35322	26545	19770	49700	54246	54678	20910	24059	6786	38677	17667	24313	54428	58118	60076	85426	70130	68430	11986	10067	23160	11684	6250	13507	21262	529949	407832	278393	333515	326479	6250	3750	6250	10729	5045	3750	14601	13041	6250	26211	165485	174560	176137	181066	156321
415	3911	16601816	52	52_3911	342204	353336	206822	830701	843023	868794	584250	522759	456327	1613687	1676746	1604588	2290731	2240658	2085784	1440079	1299190	1196993	614432	674583	737204	3491564	3018323	3441594	3482636	3361348	3178581	817990	1004523	970974	799243	6399705	5873595	1074490	1270554	1165811	2858292	2762930	2637321	824529	789248	791573	1508379	1494829	1316264
416	3944	16708067	52	52_3944	278870	260064	176686	784617	764683	797092	621898	539076	498423	3050047	2994805	3246697	2505893	2768278	2006644	1445372	1333075	1242235	2207063	2066571	2163596	5677359	5497124	5723510	3778129	3432275	3259621	3052876	3370058	3277551	6245292	6755454	6719771	2365823	2743196	2648587	5430318	5224068	5139348	2427776	2311378	2174837	2570644	2540090	2299716
417	4036	17004950	52	52_4036	6250	9934	3750	33965	39962	36451	23952	26249	6786	344813	349741	2110262	464642	457500	339256	51914	47765	45943	105837	115144	103391	1121054	970732	1198130	572721	547301	480999	277082	351808	345019	222318	947325	814439	148631	173187	150304	478468	433615	396977	241471	220164	218234	565024	557530	91953
418	4292	17830217	52	52_4292	6250	3750	6250	3750	6250	3750	6250	5422	6786	38677	17667	24313	5299	6250	3750	6250	3750	6250	6115	3750	6250	11684	3750	13507	21262	17066	30313	9139	29079	3750	6250	3750	6250	10729	5045	3750	14601	13041	6250	26211	11633	7461	127817	117306	3750
419	4608	18848183	52	52_4608	6250	3750	6250	3750	8056	6250	3750	24785	6786	2110859	2060976	5477527	27834	3750	25015	6250	14389	3750	283904	247144	259057	11684	6250	13507	21262	17066	30313	9139	29079	8725	1089386	1228841	1223395	10729	5045	6250	14601	13041	3750	26211	11633	7461	182873	157869	136239
420	4232	17636984	52	52_4232	6250	14549	3750	70997	75516	76749	6250	53275	6786	5858023	5509621	6637932	4378755	4233624	3772499	43683	41666	36188	40152	33163	29795	210942	190036	252187	5585382	4511515	5166072	267388	294123	284573	5637	6250	3750	10729	5045	19769	14601	13041	6250	26211	11633	53931	435900	446022	441388
421	4431	18277599	52	52_4431	6250	12665	19587	144267	161690	146804	53672	36227	59447	6682490	6657052	6738997	4335748	4277566	3763613	4013462	3948031	3880768	4037631	4165339	4004851	263197	278863	264343	6323859	6185267	5827236	881749	1102961	1043658	140976	191169	163719	4098248	4622980	4363704	14601	13041	6250	1020269	947024	923844	359041	367744	353138
422	4795	19451050	52	52_4795	3750	6250	15338	46955	48436	40825	37829	6154	6786	38677	17667	24313	1235833	1237954	874872	923940	844763	764749	6250	3750	6250	129961	112372	138245	21262	17066	30313	223100	301573	297844	37947	65053	43666	10729	5045	6250	125703	101387	97929	295851	283142	283830	15662	668037	598817
423	4962	19988800	52	52_4962	35667	31075	41068	70059	89409	74948	79086	78587	72207	2063662	2084032	2166348	2255327	2309154	2141891	780953	758467	682876	393108	378482	357263	879284	946134	901492	2090212	1883089	1645796	1131233	1604061	1439602	208619	232164	229826	643494	796150	729618	423152	449871	436401	1318117	1524287	1485173	729700	1358336	1216756
424	5206	20775000	52	52_5206	3750	6250	3750	6250	3750	6250	3750	6250	6786	38677	210150	218006	46393	47496	50962	3750	6559	6250	6223	6332	5989	11684	29249	13507	170495	1187127	30313	9139	29079	26999	16576	31790	6250	10729	5045	3750	14601	13041	6250	26211	11633	7461	6661	19713	16439
425	5276	21000784	52	52_5276	6250	3750	6250	3750	6250	3750	6250	3750	6786	38677	1560434	1399445	104020	97997	1441691	6250	27335	3750	39828	41034	38930	11684	22633	13507	973274	1374490	30313	63961	29079	76633	56833	21570	27172	10729	5045	3750	14601	13041	6250	26211	11633	7461	17100	17476	13764
426	5144	20575001	52	52_5144	3750	6250	8968	3750	6250	3750	6250	20236	6786	219112	1804408	1676400	1517811	1599782	1630394	34547	16372	6250	59431	45313	43217	11684	15155	13507	1593208	1751260	163388	280736	312203	300162	29550	81089	30532	10729	24906	6250	14601	13041	50192	26211	11633	251198	42963	12425	43163
427	5173	20668484	52	52_5173	3750	9260	10162	18639	18824	6250	3750	8755	6786	2007534	1954317	2069099	1737894	1817997	1865753	764029	783551	717212	128166	121292	125142	11684	46070	13507	1959344	1926938	1874001	1541436	29079	1541659	116088	119995	131517	275810	274359	284956	14601	13041	21300	258382	239046	20323	1307215	49929	1391313
428	5518	21778650	52	52_5518	3750	6250	3750	6250	3750	6250	3750	5186	6786	38677	17667	24313	97136	96333	73991	3750	11561	187710	20499	7825	5549	131284	139025	102091	125933	114466	30313	9139	29079	54649	75412	39152	23093	10729	5045	27018	14601	13041	31134	26211	11633	7461	53543	49808	44888
429	5468	21617184	52	52_5468	6250	43851	3750	56439	6250	3750	6250	3750	6786	38677	17667	24313	35344	28949	23258	6250	3750	6250	7932	6718	6859	11684	43668	13507	21262	17066	30313	9139	29079	6250	82212	71247	61118	10729	5045	3750	14601	13041	12360	26211	11633	7461	28313	26826	21526
430	5690	22332300	52	52_5690	63181	28233	69550	1780711	65610	67855	54249	58430	62737	38677	17667	24313	553453	543855	391075	231224	198189	6250	11415	18768	18033	11684	30080	13507	21262	17066	30313	77999	29079	95398	41400	103181	85406	24022	50219	44806	14601	13041	55621	26211	119044	115107	26605	19553	28175
431	5967	23225267	52	52_5967	72031	55907	91455	1854617	1560588	1793358	1592754	66298	42720	38677	17667	24313	5299	6250	27712	3750	20617	6250	5763	8820	6450	210483	207582	184410	21262	17066	30313	9139	29079	29459	415323	465667	530548	211015	233810	219347	206603	227171	246356	26211	11633	7461	19570	26722	20738
432	5990	23299734	52	52_5990	1458022	1510117	1732695	2097651	2084781	2110302	1978773	1855656	1884774	38677	17667	24313	5299	6250	19069	35039	28492	3750	7761	6250	7162	1273560	1284196	1310269	21262	17066	30313	9139	29079	42351	269720	321559	296611	134549	147515	134117	1337776	1330608	1248128	26211	11633	7461	647040	687108	672321
433	6303	24307817	52	52_6303	20212	9329	13511	24849	24234	32264	64273	22861	52515	38677	17667	24313	5299	6250	16925	41835	9535	3750	18392	18813	23511	253585	250822	254668	21262	17066	30313	9139	29079	14063	63542	84293	3750	10729	5045	86541	14601	13041	36871	26211	11633	7461	14195	14707	54645
434	6311	24333599	52	52_6311	6250	3750	6250	3750	6250	3750	6250	17577	6786	38677	17667	24313	27672	37596	37672	98065	56229	40758	79242	64903	56385	183980	199569	193996	21262	17066	30313	9139	29079	73586	84331	110452	86698	77922	89166	75577	110525	99636	84688	26211	11633	7461	110950	101140	128507
435	6537	25062233	52	52_6537	6250	3750	7230	12945	16714	6250	58670	67120	55824	246688	268529	278124	216435	221094	230219	128859	118482	115221	95016	87718	95856	232870	242747	230161	225354	228095	244384	192441	181406	187932	325697	419159	382183	197760	211838	218875	259257	277873	286403	26211	11633	7461	310200	347838	349791
436	6969	26452600	52	52_6969	44600	36153	90849	19580	14354	6250	20623	24952	6786	34181	37582	46890	6821	3750	15491	26465	17763	6250	14014	13541	5215	188932	224971	246732	56362	50889	66723	9139	29079	22944	17379	103563	96514	10729	5045	18666	289239	297839	291233	26211	11633	7461	76080	55367	45985
437	7254	27370832	52	52_7254	6250	3750	6250	311340	320385	318058	182111	195857	184002	34181	37582	46890	6821	3750	6250	3750	6250	3750	29129	28763	6250	11684	73222	13507	56362	50889	66723	9139	29079	26485	156078	2467741	57069	10729	5045	6250	106535	438565	1308682	26211	11633	7461	41571	5454	3750
438	7275	27438801	52	52_7275	6250	7713	3750	26552	27712	28995	70280	66209	67995	34181	37582	46890	6821	6250	3750	6250	3750	6250	3750	6250	27229	11684	128192	102384	56362	50889	66723	728880	794536	736819	223266	2943005	193104	84427	116205	124127	1213743	1375897	1121485	1378166	1257902	1234696	566017	537713	545460
439	7293	27496616	52	52_7293	69847	62005	100003	285665	314218	327195	1031770	1137193	1141872	34181	37582	46890	6821	6250	16341	3750	6250	3750	9742	6250	5266	2259640	2372613	2254017	56362	50889	66723	74286	47094	66543	2961776	3216084	3046897	2150746	2129825	2115236	2501887	2615513	2443785	44461	133636	127649	336804	379850	417035
440	7337	27638283	52	52_7337	3750	6250	3750	6250	3750	6250	3750	7091	6786	34181	37582	46890	6821	6250	3750	6250	3750	6250	3750	6250	3750	11684	6250	13507	56362	50889	66723	9139	47094	6250	60612	197527	3750	10729	5045	6250	14601	13041	415644	44461	11633	7461	6355	6430	3750
441	7690	28776051	52	52_7690	6250	3750	6250	3750	6250	3750	6250	8318	6786	34181	37582	46890	6821	6250	3750	6250	3750	6250	3750	6250	3750	11684	32503	13507	56362	50889	66723	9139	47094	3750	2236598	72948	31652	10729	5045	22099	1665711	13041	38355	44461	11633	7461	6250	9914	3750
442	7736	28924217	52	52_7736	3750	6250	3750	6250	3750	6250	3750	10226	6786	34181	37582	46890	6821	6250	3750	6250	3750	6250	16461	3750	6745	1857605	39758	13507	56362	50889	66723	9139	47094	25990	2783083	2902132	2833364	10729	5045	1958520	2348289	13041	32351	44461	11633	7461	3750	6250	11555
443	7746	28956249	52	52_7746	89911	89879	125946	478478	492262	514906	1265635	1391887	1304275	34181	37582	46890	6821	3750	15393	6250	3750	6250	19508	18379	24207	2525194	2529439	2389789	56362	50889	66723	64770	47094	55907	3161382	3338288	3307946	2258533	2244219	2268681	2594022	2746576	2648766	44461	70341	75432	651966	674324	729236
444	8353	30912500	52	52_8353	3750	6250	3750	6250	33217	5019	67957	49205	9499	34181	37582	46890	6821	6250	3750	6250	3750	6250	5290	3750	7113	31750	15497	33391	56362	50889	66723	20767	47094	11075	56872	3750	85536	6878	48838	6250	20290	21417	11513	44461	30937	23503	26823	21324	9975
445	8351	30905983	52	52_8351	25167	6250	42908	151117	155598	141523	126721	107450	9499	34181	427608	533539	40921	6250	3750	6250	39409	3750	15700	14910	18492	509235	430081	536912	801462	817327	699620	325371	404201	295207	3750	79266	6250	6878	65045	3750	20290	21417	197525	572846	520482	442487	58525	64400	72870
446	316	5016933	53	53_ 316	166346	132859	140977	119867	116452	109567	208213	181610	168378	188009	50054	61451	133948	148858	138431	160536	161612	155850	157628	135984	141065	45862	35722	47740	112939	87959	76695	286559	228569	272603	31529	5631	6250	121330	117333	140826	20290	21417	18911	60054	45734	41806	109905	147762	147297
447	353	5136200	53	53_ 353	28967	34283	6462	3750	5291	8014	6866	51172	12211	29685	50054	61451	233866	250535	208447	51845	70973	74896	32828	29360	34287	45862	35722	47740	112939	87959	76695	165433	185087	158881	5354	5631	6250	106009	105586	119219	20290	21417	18911	60054	45734	41806	80647	82461	74833
448	452	5454950	53	53_ 452	221260	153624	118365	93552	93820	106485	279711	273391	275687	156324	163666	61451	230321	248349	215449	249741	207301	226856	488660	467791	474598	45862	35722	47740	112939	87959	76695	294490	328557	315893	38881	32101	31151	173562	162280	159932	20290	21417	96831	196323	148422	41806	148566	143111	134744
449	758	6441400	53	53_ 758	472650	515907	379829	591787	578650	576056	430170	419562	441562	579638	711197	510841	500186	496837	579576	652872	788499	740711	470490	421028	421567	252409	35722	237832	112939	87959	456253	645171	518511	618363	20506	34173	19386	692517	567712	603924	168207	138089	144473	953364	904241	892415	476000	541873	598724
450	1345	8332550	53	53_1345	60572	184847	145433	160266	157908	65186	143806	132446	61904	29685	42610	53435	71502	69504	81239	54541	8955	162480	121056	90257	103274	39908	35722	42205	112939	87959	50257	21507	35537	32639	5354	7885	5402	131707	16485	42580	25979	29793	18807	57396	84559	44066	36269	109120	108012
451	1433	8616400	53	53_1433	5793510	6545467	5953720	6213244	6207594	5911699	5658051	5609133	5686843	4222699	3961889	3822783	3141005	3204482	3576697	5539350	5671419	5382115	5470839	4845104	5038596	3144400	3160382	2792767	3680755	3682610	3290565	5139466	4851810	4830241	545185	532766	448121	5125792	4235765	4117831	2781446	2838281	2785792	4580782	4897798	4927073	4343594	4581586	4765556
452	1523	8907033	53	53_1523	171653	35931	38654	56337	123129	141367	54381	71095	137172	29685	42610	53435	32749	14239	25705	172342	175529	46561	66813	40173	35356	39908	44344	42205	134416	91206	50257	139101	35537	32639	5354	7885	12192	41170	115466	101829	25979	29793	18807	406881	464786	482936	108885	46661	48373
453	2299	11406767	53	53_2299	100168	128492	51609	280280	421832	333163	127956	133771	30218	3698205	3566192	3735622	1751684	1871643	1200386	1241082	1195147	1045939	638881	702012	726836	707637	651952	737902	3444761	3081040	2694690	1345853	1360398	1426701	56327	69738	41521	715122	849958	781818	25979	29793	81221	1053458	986934	1139279	1144691	1148394	1137837
454	2409	11761200	53	53_2409	82952	86804	147378	221123	219500	239019	113992	94584	118265	7795808	7079600	7997464	4012736	4343309	2682799	2605780	2434509	2173571	1367940	1509884	1386305	1486974	1091016	1488914	8816043	8089374	7004680	1828911	2202573	2131342	452844	671128	423855	1737434	2096287	1884277	229980	233295	219996	1481533	1330539	1428885	1623581	1548456	1428632
455	2670	12602083	53	53_2670	15967	18119	6462	21079	5291	8014	6866	5183	12211	29685	42610	53435	92715	97769	54158	65112	56779	49155	12748	13097	13943	39908	44344	42205	134416	91206	50257	21507	35537	32639	5354	7885	5402	21017	16485	21637	25979	29793	18807	57396	41227	44066	54765	52399	43725
456	3143	14126567	53	53_3143	39713	49335	38525	6250	5291	8014	6866	23195	12211	29685	42610	53435	40685	32774	30401	14060	8955	3750	17700	12191	6250	39908	44344	42205	134416	91206	50257	21507	35537	32639	5354	7885	177776	242349	269288	253122	25979	29793	18807	57396	41227	44066	6070	5419	6250
457	3035	13778133	53	53_3035	1561043	1590731	797705	3224726	3310193	3437269	1888625	1615142	1338258	9642438	9046231	9564324	1953222	2113221	1424351	1462815	1380740	1197734	1852671	2083594	1905318	12795653	11825990	12870740	3921343	3683360	3123829	3742792	4459677	4351280	1209601	1649404	1249979	2332875	2792640	2549125	571463	563493	532964	2994571	2718048	2895001	12404045	13190145	5969994
458	3115	14036200	53	53_3115	7876710	8286785	5121371	11320734	11036348	10894049	11862032	10999270	10123126	5052950	4932383	5390794	8250244	8801672	5902153	6564625	6180329	5642913	1041444	1071816	1019220	7214422	5989555	7065986	17110798	15591987	14796387	13265583	13811951	13578870	4464373	6124983	4574082	1810447	2330576	2103350	9508339	9118538	8710060	11986127	12178548	12018864	6699374	6644642	12521198
459	3295	14616933	53	53_3295	251045	234722	123563	522884	499834	525462	306912	263749	220318	1391924	1391943	1466765	3100958	3253574	2101920	1857524	1641550	1583250	213201	222118	212756	2556628	2157866	2813947	6251327	5652917	4782496	5559190	6697855	6430752	182035	198658	148150	274501	292561	296206	25979	29793	126012	4684344	4215860	4328993	3011298	3067088	2799150
460	3610	15631516	53	53_3610	6250	17839	6462	48437	5291	8014	77410	64741	12211	29685	42610	53435	93801	89152	192288	95213	309605	307509	60546	56182	57424	39908	44344	42205	134416	91206	50257	268098	35537	161279	5354	7885	5402	101046	16485	27338	25979	29793	18807	57396	41227	44066	107955	105200	200150
461	3723	15996100	53	53_3723	251454	280922	226735	100944	103604	110456	317404	260705	250495	1977041	1829675	2002686	627395	630076	411774	750315	359713	296527	248246	211488	159315	236424	419226	423149	1390242	1203868	958040	193240	286647	284755	229058	294547	197981	560953	656737	610700	329295	294472	279784	57396	198948	325010	6687607	6761831	6179343
462	3565	15486200	53	53_3565	46612	59799	55144	199207	193156	196466	147478	152020	72518	311637	183442	53435	233602	229236	414546	385621	555051	520667	213780	206486	217521	386480	44344	42205	1973540	1733503	1463555	384083	464168	503382	205924	179431	5402	79024	91547	95874	218499	29793	222291	57396	296939	44066	500854	487180	471628
463	3914	16611200	53	53_3914	63328	57565	6462	115169	117588	126182	93747	86562	160452	166990	193282	53435	2925408	2898849	2551187	642919	334886	333696	762553	847154	147643	39908	44344	42205	1312265	1154491	936865	596834	744741	751087	21561	7885	16579	618761	744999	723682	25979	29793	18807	437972	347466	377397	1276886	1267237	1062401
464	3968	16785418	53	53_3968	3750	11513	6462	6250	37896	33291	6866	5183	12211	29685	42610	53435	292544	315466	134932	188873	213194	189682	71585	56028	60669	39908	44344	42205	134416	91206	50257	55337	35537	68354	5354	7885	5402	19095	16485	6250	25979	29793	18807	57396	41227	44066	63390	141026	65061
465	3987	16846884	53	53_3987	39439	35243	6462	37761	78775	96097	6866	5183	12211	29685	42610	53435	425339	433639	190765	317939	171546	151079	60073	120920	425171	39908	44344	42205	134416	91206	50257	262490	277057	298948	36924	7885	5402	44658	16485	51175	25979	29793	18807	57396	41227	44066	528673	487677	429895
466	4232	17636984	53	53_4232	2087727	1088219	1314315	5089491	5106878	5273019	3518333	3235114	2924615	9072431	8766533	9059068	18620694	18781784	16306069	8663393	8058244	7602355	1219276	1166823	1057882	15168531	13450262	15299856	15467181	14656781	14274733	5252391	6275469	6228065	3406277	4111934	3654791	6451387	7953965	7199175	12747271	12177771	11724676	5164319	4832384	4857017	8997527	11335965	8121714
467	3944	16708067	53	53_3944	1158969	2250248	786084	3423367	3297795	3482321	2798641	2353998	2083491	18642670	18708412	19868046	15921598	16857644	12413058	6459126	5932226	5572498	13421410	12961245	13095728	34520604	32711884	33788460	22915678	20761216	19777780	13370891	14677490	14360541	37070880	40411800	39003708	10284160	11899506	11321197	33230132	31326100	30434968	10565796	10310017	9617271	11370971	9250679	10266361
468	4036	17004950	53	53_4036	244482	137378	117828	168103	144063	160507	109038	104354	94343	1431556	1453037	1522191	1995724	2030900	1400907	2496034	2258283	2167532	450591	457875	869717	39908	44344	42205	2486732	2454734	2145323	1217160	1539884	1488785	1540431	24222	1624329	584275	729490	676703	25979	278711	271834	1020185	966858	955523	787855	745187	622501
469	4431	18277599	53	53_4431	95828	89938	114238	486426	549876	528337	418382	382235	402500	12662561	13642541	12726157	9116967	9134861	7917932	8599510	8220469	8033240	8343822	8315819	8192029	4979938	4124170	5309712	13651130	11852978	11074615	1786826	2257435	2231792	4726760	5338394	5252932	8680581	9614043	9069026	2123663	1879635	1812157	2066479	1929602	1915192	960640	957772	922308
470	4289	17820833	53	53_4289	6250	3750	6462	6250	5291	8014	6866	5183	12211	29685	42610	53435	14180	13276	5608	238121	8955	3750	8701	12132	6250	39908	44344	42205	134416	91206	50257	21507	35537	32639	5354	7885	5402	14940	16485	9381	25979	29793	18807	57396	41227	44066	250705	237886	193261
471	4634	18932034	53	53_4634	26407	19099	6462	6250	5291	8014	6866	5183	12211	526880	245317	13612465	48040	44013	16465	96902	88556	82563	14716	7390	11939	451947	409153	550293	134416	91206	441488	21507	35537	32639	34809	51860	43124	42456	16485	32054	25979	29793	18807	57396	41227	44066	627585	577498	460995
472	4611	18857817	53	53_4611	49607	56224	6462	318093	360942	309822	6866	22740	12211	14196194	525291	14441872	134347	128837	115303	219700	201014	176271	201261	194148	155495	1387406	1412361	1373703	134416	13206447	12477988	1510142	1592501	1526292	282355	379580	359189	91033	99425	87591	25979	29793	18807	57396	41227	44066	1928827	1972500	1837547
473	4627	18909634	53	53_4627	6250	3750	6462	6250	5291	8014	122729	109242	12211	247343	42610	523820	6234	18974	6250	61239	8955	3750	20106	20506	6153	39908	44344	42205	134416	91206	50257	21507	35537	32639	112934	205984	35357	45731	16485	28379	25979	357160	18807	57396	41227	44066	6070	30313	16526
474	4794	19447651	53	53_4794	47656	43190	32789	148248	155559	140307	67658	76311	95261	7171590	7031856	7243611	4249801	4352342	3008004	3180832	2866533	2616923	1304585	1299209	1187545	429859	369827	462084	7077578	6507249	5563448	779903	1038235	1067905	147235	216600	151704	2210379	2745399	2579989	399086	188069	354464	993458	986953	929132	2568569	2339029	2046763
475	4929	19882032	53	53_4929	6250	3750	6462	72839	67599	59268	6866	5183	12211	29685	42610	53435	6234	3750	34758	23280	8955	10351	48499	45643	46619	39908	44344	42205	134416	91206	50257	21507	423343	411200	86630	156403	69337	34346	16485	40566	25979	29793	143564	57396	41227	44066	37252	41801	40734
476	5205	20771883	53	53_5205	40098	29953	6462	45568	48449	45770	55929	61597	12211	12137625	12810741	11617209	237220	254441	2580416	34547	8955	34807	27424	27095	29532	39908	44344	42205	803747	865809	12255991	375241	336869	351791	77264	83820	63686	70342	16485	64640	25979	115441	97232	57396	41227	91774	53369	35503	37548
477	4962	19988800	53	53_4962	82842	79581	118504	172823	163225	161406	40531	39886	12211	14021700	14498151	13785036	2733636	2768583	13554865	962514	940004	864550	265248	232405	223712	39908	44344	42205	13391685	13122435	13305529	272189	11016586	11481267	1756487	1977559	1813714	40832	16485	42851	214764	210330	200852	57396	298192	291062	202050	216978	220863
478	5180	20691151	53	53_5180	250345	241248	267815	559008	633586	645479	582717	624566	621667	16184549	15909870	15875890	14164797	14713852	14676088	6205216	6414051	6054424	1052929	1029875	960837	7031990	7652203	7633689	15644685	14854275	14669399	12210524	12880645	12275387	909723	1005107	1171018	2279008	2260613	2283994	3470742	3687767	3633218	11070976	11737087	11871443	10542978	11110549	11335860
479	5230	20852350	53	53_5230	3750	6250	6462	28897	30478	8014	6866	24574	12211	1039093	1085103	1119466	130800	145936	240667	63356	8955	48711	39873	42593	37859	39908	44344	42205	134416	91206	798867	21507	35537	32639	66866	83073	82551	32150	16485	39100	25979	29793	18807	57396	41227	44066	31738	43188	47948
480	5519	21782034	53	53_5519	6250	21144	6462	47892	52385	94813	6866	38821	12211	158086	42610	53435	207942	221673	148751	43580	372164	333113	33231	26145	18470	786948	806731	571747	134416	91206	50257	169154	35537	32639	423235	443228	398744	322090	318096	337248	339191	356944	384429	57396	41227	44066	130027	130633	118680
481	5650	22203650	53	53_5650	455067	335338	448237	390870	456923	45222	422251	455412	472902	29685	42610	53435	101458	101284	78906	54658	8955	23935	30000	24377	31628	341116	328540	308598	134416	91206	50257	49295	35537	32639	579378	711796	624219	54047	16485	27682	148856	126464	129777	57396	41227	44066	71489	60066	35098
482	5690	22332300	53	53_5690	399705	340299	533244	14700269	13470904	504750	361877	392628	394422	86426	42610	53435	989686	965482	724752	405193	8955	35833	40006	16318	17706	1173658	1230002	1055599	134416	91206	50257	21507	35537	32639	1634035	3961309	1889583	828201	861234	925449	1390513	1503224	1506681	57396	41227	44066	123338	136994	134992
483	5984	23280216	53	53_5984	12287956	12695045	14175357	16959842	17695840	17392000	16274432	15750616	15197440	174564	42610	53435	99100	94857	116024	154658	130296	109670	37452	40607	38791	10693373	10928342	10947190	134416	91206	50257	195105	223577	217310	3538400	2081453	4441408	1802584	1849527	1868393	11320422	11306958	10574480	57396	41227	44066	5500595	5694455	5681867
484	6198	23970051	53	53_6198	65599	47963	69933	112941	124642	132938	83057	98355	93490	29685	42610	53435	42316	41787	65404	284828	294171	299286	17461	30146	18045	1648905	1700517	1595056	134416	91206	50257	21507	35537	32639	112943	147528	24201	114408	16485	72396	25979	179667	158217	57396	41227	44066	74156	64924	41070
485	6307	24320833	53	53_6307	6250	19663	6462	62100	78739	81415	69994	53648	12211	625518	663742	664817	202679	217877	251535	633643	579853	561833	375130	341032	294583	1016270	1054983	1039265	134416	91206	492093	324620	454508	507683	490897	593973	458956	459838	480480	503062	1740238	951519	807156	57396	41227	44066	596756	637986	734193
486	6537	25062233	53	53_6537	39145	41374	73614	138851	123876	125212	333150	404516	400690	1387030	1543544	1490623	1371898	1374692	1425822	716507	671933	641377	475109	469046	475531	1131818	1138287	1049747	1180754	1277355	1319365	984196	1077344	1024061	2142757	2873411	2459848	1373966	1432380	1494237	951894	1931117	1921042	57396	41227	44066	1746135	1860588	1921785
487	6677	25511984	53	53_6677	3750	6250	6462	50103	54719	85777	50000	136850	65066	29685	122998	144847	95355	91769	65567	6250	84566	67915	48183	12505	40947	437261	407003	448960	317855	277654	189191	161804	35537	32639	73849	487357	151438	81725	151291	96508	25979	29793	18807	57396	41227	44066	82611	87865	157648
488	6739	25711718	53	53_6739	109986	133618	36620	153045	118187	60471	153756	170652	158395	29685	122998	144847	49139	47611	20250	89387	8955	3750	18390	45877	30320	437697	682540	910420	317855	277654	189191	21507	35537	32639	439374	296191	564893	63628	101288	160243	2068796	1196307	1014638	57396	41227	44066	485593	533233	531507
489	6895	26214067	53	53_6895	412769	372896	849334	3048160	3081322	3018107	1713408	1747398	1782749	29685	122998	144847	43843	31169	15662	210717	118178	43185	122060	106917	74338	1398435	1713839	1827788	317855	277654	189191	214866	35537	32639	1150617	753411	718330	138247	171439	104915	1095630	2426265	2189511	57396	41227	44066	317933	359947	378468
490	7258	27383850	53	53_7258	36418	26734	45381	186850	206467	239969	446855	510215	500619	29685	122998	144847	13352	3750	11818	6250	15401	8803	51016	55488	47897	643543	829506	809483	317855	277654	189191	1176893	1237894	1130106	1640010	1458567	1444466	699109	850819	865968	9538330	10357409	8498866	57396	41227	44066	3532856	3614608	3609057
491	7280	27454433	53	53_7280	408439	353261	533074	1788589	1979470	2064484	6682506	7207146	7145552	29685	122998	144847	13352	29024	28085	6250	15401	8803	53542	25744	18597	15008244	14914030	14360372	317855	277654	189191	62823	102983	85193	18684540	19481922	19695948	13503264	13209724	13257329	15700501	16412032	15958716	2169988	1953295	1926705	2581657	2870143	3151583
492	7336	27635151	53	53_7336	3750	6250	6462	30161	31686	8014	6866	38777	12211	29685	122998	144847	13352	3750	6250	3750	15401	8803	6250	3750	6250	39908	44344	42205	317855	277654	189191	62823	102983	85193	5354	305938	5402	55959	16485	9251	25979	133280	2877395	163895	125500	123163	13273	26877	17966
493	7446	27989849	53	53_7446	6250	3750	6462	63968	57788	65420	14936	36476	12211	29685	122998	144847	13352	3750	6250	3750	15401	8803	6250	3750	9365	39908	44344	42205	317855	277654	189191	62823	102983	85193	5354	433015	336565	22989	16485	26941	2929725	3158430	9876550	163895	125500	123163	43187	42977	49294
494	7733	28914583	53	53_7733	6250	3750	6462	6250	5291	8014	6866	25090	12211	29685	122998	144847	13352	20324	18062	3750	15401	8803	21533	34599	32303	12302051	44344	42205	317855	277654	189191	62823	102983	85193	15467166	576021	16755090	135115	146168	161662	15532272	314638	281842	163895	125500	123163	6070	5419	28096
495	7746	28956249	53	53_7746	592395	603044	802843	3179527	3256477	3257313	8524052	8958291	8855105	29685	122998	144847	13352	30815	17403	24123	15401	8803	123779	41107	33517	16537728	16754949	16018199	317855	277654	189191	62823	102983	85193	20492360	21466394	21602274	14908841	15035489	14751542	16938614	17499284	17667672	163895	125500	123163	4396743	4464876	4645629
496	8348	30896099	53	53_8348	67061	79703	10230	234011	191259	182146	383953	634080	502561	206810	122998	144847	249622	238281	105901	10313	15401	87988	33859	33800	26962	131714	127250	140961	317855	277654	189191	808157	102983	85193	638255	7885	888108	217270	342873	327366	1070930	1084293	974225	163895	125500	123163	155337	141043	109299
497	8399	31060934	53	53_8399	172157	170654	277902	1070152	1013904	1050274	714079	672069	497946	2937928	2527146	3208329	217732	206495	78612	198479	231614	189223	94640	87707	113432	3047459	2579014	3222408	4729323	4869749	4261641	1839054	2327070	1795791	5112	839577	3750	217059	357426	349400	1302447	1347224	1195697	3301996	2944974	2643658	463407	497805	476551
498	758	6441400	54	54_ 758	378902	409569	299397	484195	496623	478783	357663	381230	370925	486620	632370	451730	408516	415542	512962	500277	631724	615368	397681	380121	355993	188561	207926	162595	346723	337655	374641	583655	445782	554198	5112	6263	6250	432445	364356	386221	100412	87349	86231	829232	750777	748994	406792	441616	484705
499	1530	8929433	54	54_1530	120686	136335	108999	107073	107442	109438	16544	14665	24811	29633	60597	20762	19121	6250	20295	130640	126743	24500	91865	65284	68387	10322	6666	11978	21755	31154	31606	93430	6465	6250	5112	6263	3750	59816	5809	28895	28520	5537	42962	23442	96582	82123	80713	76017	6250
500	1433	8616400	54	54_1433	6716621	7422308	6667428	6935932	7132684	6745183	6322768	6464444	6441812	4795835	4519063	4336329	3573140	3716073	4112877	6380687	6581364	6021875	6465600	5495904	5837440	3468429	3469824	3121506	4149698	4154236	3684799	5974335	5403451	5341019	605819	560836	483732	5591793	4705403	4625704	2968982	3166129	3120875	5210083	5481093	5578261	5118441	5198559	5444651
501	1342	8322917	54	54_1342	79263	228880	108372	123576	134875	140669	16544	14665	92812	29633	48826	20762	50681	53251	59341	101607	114665	55645	74385	117046	109103	10322	6666	11978	63278	61917	31606	70898	43467	85220	6250	12322	3750	93679	33435	80445	91663	38012	104994	84219	88098	109286	63664	73575	78057
502	1496	8819800	54	54_1496	53127	152568	77000	70001	98312	70744	16544	14665	10198	29633	13160	20762	3750	6250	10753	69601	76852	26649	50982	61762	57872	10322	6666	11978	6702	15018	31606	10525	6465	6250	3750	6250	3750	24940	5809	6250	10461	5537	3750	23442	64148	52653	36504	12417	6250
503	1514	8877867	54	54_1514	40001	102456	40724	36746	63143	43927	16544	14665	10198	29633	13160	20762	3750	6250	3750	43657	6250	3750	52596	51978	7314	10322	6666	11978	6702	15018	31606	10525	6465	3750	6250	3750	6250	9138	5809	3750	10461	5537	6250	23442	47110	97319	7483	20914	3750
504	1564	9039066	54	54_1564	3750	57781	6250	3750	6250	3750	16544	14665	10198	29633	13160	20762	3750	6250	3750	17601	6250	3750	7695	15098	7522	10322	6666	11978	6702	15018	31606	10525	6465	3750	6250	3750	6250	3750	5809	6250	10461	5537	3750	23442	86806	6783	3750	11768	6250
505	1500	8832817	54	54_1500	27777	38347	39599	48182	54467	39724	99493	88146	54320	29633	98451	20762	51611	43337	54223	35655	41635	120058	36084	36254	38981	37269	35392	104541	46830	84712	31606	43841	91796	52140	3750	36843	6250	50906	77828	77823	61556	47501	53187	603769	701789	710014	35276	43861	53497
506	2297	11400267	54	54_2297	15282	18894	6250	27766	20937	26789	16544	14665	10198	362638	373766	371270	171452	183506	126075	135767	121591	113262	55388	72450	79484	10322	69381	11978	364408	338517	277175	131207	139383	139415	3750	6250	3750	71915	77945	70655	10461	5537	6250	23442	110411	128877	117734	121371	116717
507	2409	11761200	54	54_2409	3750	6250	3750	29214	28586	29547	16544	14665	10198	1040838	943319	1039593	528922	573181	346011	327889	318351	278862	175429	204709	180397	195147	143103	202200	1175865	1069625	931185	223438	286445	282207	66040	93410	57892	230304	267506	250599	10461	5537	30102	180995	181101	177162	203442	200462	199398
508	2672	12608334	54	54_2672	21710	31433	6250	30199	35756	3750	16544	14665	10198	29633	13160	20762	3750	6250	3750	23785	23052	18669	11769	7464	10427	10322	6666	11978	61476	15018	31606	10525	6465	3750	6250	3750	6250	3750	5809	6250	10461	5537	3750	23442	13798	6783	3750	6250	3750
509	3146	14136200	54	54_3146	34889	29254	24801	68210	64222	32630	16544	14665	10198	29633	13160	20762	35959	6250	27381	104791	95419	101865	32663	30107	32765	10322	6666	11978	6702	15018	31606	10525	6465	6250	26744	3750	6250	74507	84490	77353	10461	5537	3750	23442	13798	67928	8648	49138	26431
510	3034	13774734	54	54_3034	212228	243493	125339	495233	487243	514702	264872	232309	203554	585898	577984	642681	274345	274320	181122	198295	179431	174327	129782	131221	116312	823881	702094	1695028	549182	495856	452167	550798	657356	622315	156557	213551	174358	346271	419569	387572	83774	76010	66607	449883	371130	414839	439389	465112	416401
511	3116	14039317	54	54_3116	912528	969578	605725	1353972	1271091	1293023	1365877	1265067	1206732	1409229	1311364	1431296	1209808	1318471	895510	980653	890435	835924	279634	303114	272931	1753952	1610871	849336	2561967	2335539	2211489	1776218	1902726	1855516	516520	717572	539363	199957	270845	246899	1132822	1095925	1028448	1591521	1595393	1600701	1747233	1760055	1669587
512	3294	14613800	54	54_3294	44602	49498	40310	37002	35099	67566	16544	14665	10198	29633	173226	192667	361476	387424	242397	227801	203248	183975	40597	35879	21268	375655	312801	416545	736912	653905	581940	637302	813001	749239	70880	28313	33902	45122	45996	42882	10461	45449	41669	547773	509215	507637	786188	789202	702759
513	3324	14710417	54	54_3324	59579	57934	3750	30396	7378	24661	16544	14665	10198	29633	13160	20762	3750	6250	14818	5333	19114	11879	9710	13362	11640	10322	6666	11978	6702	15018	31606	10525	6465	26451	6250	3750	6250	24565	22008	3750	10461	5537	6250	23442	13798	6783	14830	22080	27364
514	3569	15498966	54	54_3569	14086	6250	40327	3750	30492	30724	16544	14665	10198	29633	13160	20762	36302	69593	30203	71722	53044	54803	23532	21131	27834	32308	24894	25464	204018	151603	31606	10525	53554	44255	40436	42990	3750	60686	26653	48103	10461	5537	6250	23442	13798	33922	50038	50580	233420
515	3606	15618484	54	54_3606	69536	63578	54910	142247	169898	164791	16544	14665	80978	29633	99926	208782	169721	127586	123423	1344497	604758	479936	68148	68610	74774	643321	700180	677877	165345	179836	31606	289670	303413	311662	299593	250359	275411	31695	71648	61063	314493	351351	343396	23442	13798	38219	845995	836612	755889
516	3610	15631516	54	54_3610	3750	6250	3750	6250	3750	6250	16544	14665	10198	29633	13160	20762	6250	33325	43184	5333	56110	49876	5878	13088	24384	10322	6666	11978	75759	15018	31606	10525	6465	54146	6250	3750	6250	3750	5809	26113	10461	5537	6250	23442	13798	6783	18412	14230	44819
517	3894	16546883	54	54_3894	3750	6250	3750	6250	7324	3750	16544	14665	10198	29633	13160	20762	6250	3750	22283	23048	28673	31989	20370	28780	27968	10322	6666	11978	6702	93646	31606	10525	16748	32882	3750	6250	3750	6250	5809	3750	10461	5537	6250	23442	13798	6783	24083	30935	46195
518	3913	16608067	54	54_3913	59797	38562	36227	17197	13595	21008	16544	14665	10198	29633	188616	124954	199818	192316	388161	165689	308459	295263	51653	61106	61104	372791	369568	334505	185211	156915	275029	153450	98730	95701	434572	3750	449039	36052	100476	43984	188892	203120	205281	131009	132626	122468	172158	174869	140059
519	3724	15999217	54	54_3724	6250	3750	6250	3750	21436	6250	16544	14665	10198	29633	140799	146403	63678	6250	173629	73695	17873	28538	58982	58774	50170	10322	6666	11978	170004	142972	31606	10525	45878	18627	6250	3750	6250	3750	5809	23013	10461	5537	6250	23442	13798	6783	51878	23430	24275
520	4232	17636984	54	54_4232	175276	191327	112577	442213	437650	456332	311841	282779	246924	1173526	1193423	1204098	2386404	2458818	2110943	782125	721960	674786	160188	158177	138283	2525329	1714654	1954158	1959415	1951359	1885848	447558	534396	538591	2670453	2012491	1294193	564768	699587	640747	1681156	1603450	1503705	464336	404022	406102	795189	789212	709679
521	3943	16704683	54	54_3943	151550	128605	94074	449477	415518	429850	334901	294763	264269	1578890	1608863	1689778	1341146	1446070	1077890	816532	748117	685190	1191354	1126543	1145300	3004223	2834194	3008046	2015179	1788767	1730744	1710713	1859296	1831319	3291028	3532794	3361051	1310851	1538896	1470331	2846163	2677772	2615522	1370039	1269505	1231999	1405170	1444134	1331200
522	4035	17001816	54	54_4035	6250	3750	6250	28263	25559	3750	16544	14665	10198	29633	175802	178227	250560	259241	193140	289051	151538	139913	61038	66138	52481	606547	6666	11978	311070	304409	31606	70009	182632	180838	3750	6250	3750	74308	44726	86485	10461	5537	6250	23442	13798	50731	107359	50239	82664
523	4429	18271351	54	54_4429	62440	61228	63954	295296	338767	337210	251716	241213	257098	1441329	994032	875028	928067	943534	820997	899190	835198	805000	850013	863901	822930	1935138	510240	660533	881724	1369072	1176629	188280	242003	219747	1293129	1932573	682352	888461	988419	956744	262161	242926	221919	221493	194071	191810	92361	95772	96878
524	4609	18851299	54	54_4609	3750	6250	3750	6250	5600	11808	16544	14665	10198	29633	1273563	1310238	51324	44902	6250	26260	21943	23943	10640	10433	7859	10322	45851	11978	1227519	167163	31606	10525	6465	20048	581659	670716	32747	18573	5809	6250	10461	47155	45153	23442	28900	6783	79874	109090	61682
525	3987	16846884	54	54_3987	6250	3750	6250	3750	11061	10494	16544	14665	10198	29633	1431050	1459239	349765	365289	39662	77586	79542	70537	83488	76750	61850	513835	489258	478177	1440721	97656	1265653	522710	565907	541473	23305	36470	28825	34513	30301	35752	58105	53721	49579	23442	88433	89260	713302	719959	672191
526	4645	18967184	54	54_4645	3750	6250	3750	6250	3750	6250	16544	14665	10198	29633	175204	179444	22534	3750	6250	40493	36262	34591	9868	9224	8430	10322	41489	11978	177420	15018	31606	10525	6465	6250	34905	3750	6250	3750	5809	6250	10461	5537	26274	23442	13798	6783	19794	72512	17514
527	4794	19447651	54	54_4794	6250	3750	6250	17210	16276	21110	16544	14665	10198	779031	754694	782087	448766	456383	327717	333736	303599	316965	139944	139172	126064	10322	42388	11978	752216	687492	601705	81507	112033	111786	6250	23078	3750	243188	292543	275419	10461	37709	37344	23442	107686	94630	269281	248393	213525
528	4964	19995317	54	54_4964	6250	3750	6250	3750	6250	3750	16544	14665	10198	399388	13160	2081225	279133	108151	256119	5333	3750	6250	3750	6250	3750	10322	6666	11978	6702	15018	31606	10525	57144	26822	3750	6250	3750	6250	5809	3750	10461	5537	6250	23442	13798	6783	33717	8454	3750
529	5098	20426817	54	54_5098	3750	6250	3750	6250	8605	3750	16544	14665	10198	768143	415290	2408088	2000662	289826	1556188	5333	10763	6250	3750	6250	8533	10322	6666	11978	298065	15018	31606	60102	160650	180265	6250	3750	6250	3750	5809	6250	10461	15193	3750	23442	13798	6783	73535	23813	13788
530	5118	20491150	54	54_5118	3750	6250	3750	22708	19804	21681	16544	14665	10198	1308129	1171517	2829037	2489544	1659260	2753221	5333	17238	32124	8846	5722	5267	10322	6666	11978	1294866	314610	302150	147666	1394388	1690197	12646	19640	21620	3750	5809	6250	10461	56704	52435	1166565	13798	6783	74854	82144	69687
531	5137	20552349	54	54_5137	6250	3750	6250	26287	23038	22505	16544	14665	10198	2550583	2378992	3131631	2895053	2190805	3092899	103664	96238	88494	101812	93819	81763	10322	6666	11978	1648387	1854069	1842228	1176842	2349358	2194845	46418	74913	12706	25163	5809	3750	10461	36283	27143	1738949	1020212	6783	1147377	79496	67175
532	5162	20633066	54	54_5162	67638	68268	68753	158612	179589	147517	152448	132996	138572	2921537	3297238	3629956	3062333	3278663	3464346	67468	74920	76321	80421	75789	71500	362693	389288	389934	2899260	2929489	3156275	2366239	2782160	2634483	422819	445973	407224	38128	37887	32834	719695	758283	881502	2236432	1989525	1719666	2241080	1425760	2220580
533	5177	20681517	54	54_5177	228972	189633	307874	442459	450148	451681	117004	122721	120581	3759265	3620173	3277544	2941542	3426620	3440418	1442636	1504237	1330119	237912	243070	189395	1548046	1518204	1649010	3357812	3469676	3505940	2873938	3010147	2980915	2490479	2718951	3146953	466948	547977	516026	550240	561363	508040	2680701	2466585	2499516	2560202	2574377	2669140
534	5206	20775000	54	54_5206	3750	6250	3750	6250	3750	6250	16544	14665	10198	29633	13160	436391	101312	29100	114383	5333	6250	3750	6138	6250	3750	10322	6666	11978	6702	15018	31606	10525	6465	14345	3750	12681	6250	3750	5809	6250	10461	5537	3750	23442	13798	6783	12617	13750	6250
535	5521	21788282	54	54_5521	6250	3750	6250	50907	51492	18647	16544	14665	10198	29633	13160	20762	28191	13716	18653	5333	3750	9447	5978	12540	7267	10322	38134	28504	6702	15018	31606	10525	6465	24828	88488	98025	104802	23555	21282	3750	10461	36540	34624	23442	13798	6783	24939	22376	14153
536	5689	22329166	54	54_5689	126591	90643	132467	105820	134738	49728	124578	136594	135594	29633	13160	20762	86479	87561	65081	41388	34866	39495	16707	6761	17400	262251	280635	196863	45535	15018	31606	10525	6465	22041	143149	149232	125196	55810	60693	56770	10461	71710	76688	23442	13798	6783	35070	38981	32833
537	5656	22223183	54	54_5656	56249	6250	3750	17757	23347	23778	16544	14665	10198	29633	13160	20762	20667	3750	18262	5333	6250	3750	13527	6001	6000	10322	60579	48282	6702	15018	31606	10525	6465	17819	105050	120767	120024	9537	5809	3750	35376	34122	40440	23442	13798	6783	20773	46776	21999
538	5961	23205984	54	54_5961	3750	6250	3750	15692	7271	13783	16544	14665	10198	29633	13160	20762	6250	3750	6250	5333	3750	6250	3750	6250	5475	10322	6666	11978	6702	15018	31606	10525	6465	6250	17044	3750	6250	3750	5809	6250	10461	5537	3750	23442	13798	6783	18636	19478	10599
539	6045	23476816	54	54_6045	117348	109253	133913	5430063	4791254	130327	5239677	4395933	71294	29633	13160	20762	22809	6250	25995	24796	14482	13327	7965	6264	14099	197749	204485	196679	6702	15018	31606	10525	24245	25473	276268	331727	325923	149670	142461	176960	231058	242375	259220	23442	13798	6783	55914	39211	45210
540	5985	23283600	54	54_5985	4375660	4438135	4969737	5746634	5991208	5973934	5575878	5368597	5337888	29633	13160	20762	40738	35436	36892	41364	37494	40763	18653	15362	11625	3834632	3820696	3977367	31290	15018	31606	83541	82231	79536	1266450	1403767	1633001	635907	669042	674747	3900700	4072141	3840251	23442	13798	6783	1995905	2024973	2011160
541	5991	23302866	54	54_5991	6250	3750	6250	44665	10349	25272	16544	14665	10198	29633	13160	20762	3750	6250	3750	5333	6250	6470	3750	6250	8234	10322	31227	11978	6702	15018	31606	10525	6465	6250	26016	15176	10398	3750	5809	6250	10461	44675	44759	23442	13798	6783	38787	15800	18067
542	6020	23396099	54	54_6020	16484	6250	3750	90683	26864	53752	16544	14665	10198	29633	13160	20762	3750	6250	3750	5333	24756	18337	6250	11513	7703	10322	39508	48924	6702	15018	31606	10525	6465	6250	57670	61993	57486	3750	5809	6250	10461	48220	43991	23442	13798	6783	21796	25538	40809
543	6303	24307817	54	54_6303	21036	12676	3750	31890	30914	35874	16544	14665	71226	29633	13160	20762	3750	6250	3750	49827	56676	53645	9773	6250	5071	274328	310971	273147	6702	15018	31606	10525	45984	37695	6250	28026	28649	29405	5809	3750	110620	103769	99008	23442	13798	6783	16240	12378	24925
544	6306	24317450	54	54_6306	6250	3750	6250	3750	6117	21583	16544	14665	10198	29633	126679	133815	49974	45936	55109	75087	64708	59031	92221	83482	68030	658819	693052	678106	79310	15018	31606	65735	75976	95997	360051	466633	416436	45829	262311	49871	83781	91813	92708	23442	13798	6783	128603	134397	153346
545	6550	25103649	54	54_6550	6250	3750	6250	16330	19410	3750	16544	14665	78403	204537	187378	197397	403980	420917	173590	463008	207941	182027	131835	118898	102470	378945	374353	351331	122193	102307	31606	665753	701587	722538	330869	409914	293740	236103	237902	250379	280339	334656	317210	23442	13798	67455	206614	194068	187184
546	6677	25511984	54	54_6677	105010	112731	174577	380478	330889	343740	180204	161762	139457	933325	1065628	1027356	235207	216563	442083	240934	435746	418228	326911	291846	301591	1122761	1067214	1190355	826253	867800	882776	403193	422005	385220	1124667	1275971	1509692	210686	127759	242248	2675323	2500504	2195665	178288	147939	121158	1236713	1293045	1331206
547	6898	26223700	54	54_6898	3750	6250	3750	6250	7629	3750	16544	14665	10198	57879	13160	20762	6250	3750	6250	5333	3750	6250	5775	3750	5223	10322	6666	11978	6702	15018	60770	10525	6465	11107	95798	74878	52906	3750	5809	6250	10461	92881	3750	23442	13798	6783	3750	9470	6250
548	6948	26385151	54	54_6948	6250	3750	6250	3750	10674	6250	16544	14665	10198	57879	13160	20762	6250	3750	6250	5333	3750	6250	6441	7590	5385	84050	69144	54278	6702	15018	60770	10525	6465	31295	92525	38705	152630	6250	60113	3750	134323	138254	91462	23442	13798	6783	139619	146921	150552
549	6893	26207550	54	54_6893	188576	160989	395370	150407	119037	77844	809198	131380	810828	57879	13160	20762	44928	27499	44843	218570	150677	40993	119512	98182	74436	210597	294365	408439	100801	80153	60770	223771	94478	65501	187722	115868	124965	99600	37981	74364	327285	392442	344011	23442	13798	6783	150832	156915	169432
550	7033	26658850	54	54_7033	111128	146401	44336	7755	10937	10389	16544	14665	10198	57879	13160	20762	6250	5902	3750	5333	6250	3750	6303	7881	6085	219521	284750	297630	6702	15018	60770	10525	6465	3750	74129	44246	86724	6250	5809	3750	486851	517438	480986	23442	13798	6783	84274	91155	84420
551	7431	27941401	54	54_7431	3750	6250	3750	1401099	1437706	1394484	16544	801733	84459	57879	13160	20762	27520	5902	26698	5333	3750	6250	19475	14361	15842	284189	310139	253507	52242	15018	60770	104592	123585	111055	496259	5636040	5350695	106043	125065	3876203	1485099	1669594	1570948	217238	183833	185422	412687	453154	507772
552	7297	27509384	54	54_7297	142659	137560	192404	661909	707837	758710	2345352	2643651	2571474	57879	156924	152886	16194	5902	20341	45351	40166	36529	10765	9237	9341	5235129	5309313	5149364	132327	142999	60770	74125	94209	91066	6741744	7072290	6999776	5011577	4728460	4799842	5645889	5894461	5693426	41279	30669	18616	1219394	1316784	1315670
553	7347	27670567	54	54_7347	6250	3750	6250	36370	33825	43611	16544	14665	10198	57879	27439	39475	3750	5902	6250	9867	3750	6250	7706	6080	6380	10322	6666	11978	6702	39811	60770	19441	15614	11105	39028	230806	216427	6250	5809	3750	10461	5537	6250	41279	30669	18616	3750	6250	3750
554	7406	27860683	54	54_7406	6250	3750	6250	24184	18790	22670	16544	14665	10198	57879	27439	39475	6250	5902	3750	9867	6250	3750	6250	3750	7033	95587	6666	87229	6702	39811	60770	19441	15614	11105	266341	524378	500825	52577	5809	142070	520017	540217	534117	41279	30669	18616	14986	10326	17771
555	7690	28776051	54	54_7690	6250	3750	6250	13384	10928	3750	16544	14665	10198	57879	27439	39475	6250	5902	3750	9867	6250	3750	14803	15865	6997	231210	100659	227053	6702	39811	60770	19441	15614	11105	3766886	132512	102564	35158	49826	59854	98557	53258	98841	41279	30669	18616	84320	94135	105644
556	7725	28888800	54	54_7725	3750	6250	3750	9103	7177	6250	16544	14665	10198	57879	27439	39475	6250	5902	3750	9867	6250	3750	14145	13299	9482	187899	291834	190414	6702	39811	60770	19441	15614	11105	4513789	4326277	4884724	24787	31112	27432	4057845	102844	4063464	41279	30669	18616	3750	6250	18562
557	7988	29735416	54	54_7988	150728	147322	210613	759140	850765	789522	2054325	2198965	2114393	57879	27439	39475	19334	5902	24658	9867	9118	3750	30051	8449	7031	4230350	4225719	3991388	6702	39811	60770	19441	15614	11105	5039070	5407701	5384298	3687227	3714195	3661081	4219975	4423472	4426589	41279	30669	18616	1090813	1160357	1169689
558	7873	29365101	54	54_7873	29301	35313	50795	133235	95541	114105	19433	17999	12603	57879	27439	39475	6250	5902	5029	9867	3750	6250	26391	22597	21063	63382	68320	11978	20164	39811	60770	19441	15614	11105	118089	136996	115216	38858	43305	38630	68101	85198	82171	41279	30669	18616	6250	9913	3750
559	8140	30225517	54	54_8140	82593	76951	121693	473558	449147	452661	280251	270664	226396	57879	277426	346845	3750	5902	5029	9867	6250	3750	54953	49255	58341	193082	166864	234229	55461	39811	60770	199123	245482	191194	1820341	2463629	2634932	3750	53508	5882	446780	424738	375082	357492	326457	289015	208904	209724	220332
560	8424	31141399	54	54_8424	11202	6751	6563	38456	27304	29120	23783	16509	11307	57879	112315	52514	6250	5902	5029	9867	3750	6250	3750	6250	8231	368181	259442	343295	484336	512090	436719	20431	26334	29604	6543	31567	30859	6250	9558	5882	145227	142734	126148	59626	64835	38804	24628	25234	7999
561	315	5013550	55	55_ 315	145901	97383	87483	57940	67238	68394	140615	155411	144408	57879	34513	259941	396686	416376	420886	150950	247327	233968	122509	98526	125579	53882	37808	49748	91248	85641	84717	434949	741489	764796	6543	8569	7265	123189	374306	433998	30817	25822	20741	59626	64835	38804	331087	211168	196975
562	354	5139583	55	55_ 354	1027441	735121	875648	674651	682562	602607	1210064	1105501	1014246	1025583	987322	1024511	1397642	1502729	1207912	966540	893946	864366	906994	834452	811114	377722	291288	438947	1011441	1138698	934953	944545	1140602	937512	95861	78563	89462	380921	621199	691236	278070	293312	271318	1030802	862251	797717	451296	457367	444432
563	452	5454950	55	55_ 452	318350	208367	193761	156452	144296	144020	400941	411146	379777	86125	497800	536512	335104	381155	351244	363306	328341	317803	703822	665867	689946	67729	47610	56061	144882	106677	79500	897075	489050	429084	60788	61831	10039	591130	229041	252536	34699	30738	148367	60136	82129	47159	195008	475561	438472
564	759	6444533	55	55_ 759	2221587	2370052	1786899	2993145	3069673	2975098	2022768	2223186	2241450	3102718	3724034	2700748	2540658	2644344	3175817	3126999	3853117	3773644	2412981	2193452	2185450	1164084	1222196	1070229	2192431	2134914	2357849	3620719	2699221	3276860	91942	60537	88032	2735659	2221214	2368028	566106	485683	488923	5003406	4611431	4785281	2400956	2683656	3123199
565	1601	9158334	55	55_1601	253887	324700	882044	321076	266384	859135	299464	400273	809430	599975	545070	267690	127858	456384	166761	347565	271249	397874	317828	573241	601018	67729	47610	344560	144882	106677	79500	235327	247327	206216	38514	28094	82078	322358	312915	238285	314267	315229	316048	782562	792264	788012	276531	175944	230936
566	1433	8616400	55	55_1433	42292600	46820620	41743780	44058568	44189448	42934528	39978832	40661996	41394324	30426744	28976964	27702994	22607468	23025878	25839464	40211660	40769896	37697328	40029660	34078972	36678300	22685436	22268726	19997010	26275310	26530044	23619656	37095004	34884588	33815832	3794420	3644452	2984877	35687316	30185638	29556916	18938046	20012342	19885538	33541066	34969356	34736588	31512582	32898652	33900088
567	1541	8964850	55	55_1541	17395	8261	367006	287950	297484	628799	25243	347440	425961	408881	279907	163615	225072	255088	128965	229448	228009	241533	340307	367934	342037	67729	47610	174737	144882	106677	79500	187663	157342	162940	8214	12496	67102	242380	220933	183150	222526	200362	233660	296108	346313	313535	239406	157540	184611
568	1567	9048700	55	55_1567	17395	8261	256878	9120	9205	275527	25243	33325	29356	223796	174818	46839	148477	151653	7128	14400	169219	177453	16172	260505	293764	67729	47610	143771	144882	106677	79500	12505	27905	138603	8214	12496	52141	189126	173617	87681	163393	30738	25497	302347	82129	344934	185618	6583	11167
569	1585	9106517	55	55_1585	17395	8261	28608	9120	9205	6233	25243	11686	7605	86125	55866	46839	138243	112499	7128	14400	6285	220422	11619	5581	5169	67729	47610	56061	144882	106677	79500	12505	27905	41186	8214	12496	10039	179772	149288	24735	34699	30738	25497	60136	82129	47159	143462	6583	11167
570	1343	8326300	55	55_1343	1005861	1121768	492311	940819	920691	321866	840555	854671	227396	175004	130764	546492	468999	112599	508202	1082572	1139027	1061867	745921	388633	386818	358288	352357	419179	144882	489760	453707	817760	694606	708439	57649	83506	31916	826673	662588	636878	135215	121432	189259	8757276	10435622	11008497	695525	698639	674931
571	2298	11403383	55	55_2298	151649	153921	100708	100009	110570	106823	25243	83887	87342	1652859	1552044	1655809	755127	772409	472433	482492	468855	401531	236715	271910	247023	67729	47610	56061	1570609	1410480	1152339	514703	572322	605339	8214	12496	10039	290993	350484	297315	34699	30738	25497	430606	82129	455969	454957	468864	419377
572	2409	11761200	55	55_2409	17395	56172	7289	146426	139479	166217	25243	62412	48535	6246484	5695330	6412127	3272540	3554973	2133826	2089596	1927128	1691224	1072677	1223302	1033705	1172801	862303	1191204	7141764	6653879	5612058	1435904	1740855	1673536	348593	545279	307999	1358792	1612400	1477151	34699	30738	157149	1146455	1024667	1087988	1267781	1220671	1103790
573	2670	12602083	55	55_2670	367061	467842	333684	511115	498818	489510	354021	370911	324236	86125	55866	46839	67133	80207	42873	260904	305043	289857	148713	107713	106795	67729	47610	56061	144882	106677	79500	108899	27905	41186	8214	12496	10039	154915	136294	133412	34699	30738	25497	60136	82129	47159	104592	118963	114322
574	3035	13778133	55	55_3035	514679	530267	556566	322866	363999	244447	337138	291848	256365	705867	696030	730459	986241	1067715	694998	931085	795707	913475	198767	162007	95892	1868623	1630224	2067935	2094410	1885699	1573655	2721146	3293651	3260513	597050	817810	611086	736104	747031	716616	296650	276460	262805	2153089	1946103	2074118	2189640	2349797	2080783
575	3203	14320050	55	55_3203	118570	116695	42108	9120	25246	20279	25243	121811	108553	86125	55866	46839	26672	23450	52702	69397	68249	103770	91930	34725	110090	67729	47610	56061	144882	106677	79500	248545	27905	41186	123566	12496	134154	122396	142765	134786	34699	30738	25497	60136	82129	47159	359512	447346	248338
576	3115	14036200	55	55_3115	2727788	2797649	1719907	2294804	2336685	2523671	4057777	3711479	3528519	7155027	6668196	7200036	6222367	6472814	4472493	4943932	4417173	4084381	1279037	1507036	1315779	6765444	6305175	6608383	12545896	11672550	10835601	6811560	7130512	7030491	1554231	2155463	1520209	1646863	2023347	1854068	3316027	3156301	3000499	6291724	6362915	6207308	6568458	6866454	6568596
577	3146	14136200	55	55_3146	98434	100314	68593	262458	253321	272232	25243	97704	75512	86125	55866	46839	265628	243945	206785	770358	675831	627931	70634	111198	56069	893140	2072640	1031296	144882	106677	79500	136013	27905	41186	115061	135506	99765	605738	789825	719387	34699	30738	25497	760460	648679	640271	223905	265828	304196
578	3295	14616933	55	55_3295	1112936	1084307	479626	3921860	3798501	3716544	1294504	1101688	924967	1732723	1705904	1837305	1044255	1118179	714304	627010	571942	546194	352894	358892	342734	2430210	1076082	2495243	2135204	1979707	1620757	1909450	2384741	2214533	1280803	1655220	960004	485582	605875	664076	183409	30738	175278	1595354	1469058	1497380	2288627	2284788	2043770
579	3606	15618484	55	55_3606	380173	385328	336146	862985	901682	912424	507706	463862	500975	1733036	1674769	1783490	623716	614183	638839	3020522	2570896	2558216	428325	440780	443589	3861986	4146178	4220558	1752198	865388	712635	1682503	1774465	1883344	1796137	1554903	1795599	469205	561635	524879	1667549	1886445	1882242	60136	82129	282933	5472519	5529081	5025165
580	3723	15996100	55	55_3723	17395	79321	57823	89951	90382	95341	25243	11686	7605	642261	597554	621033	552166	550950	360879	574660	504055	444295	182450	181722	180513	67729	47610	56061	144882	106677	79500	304481	417397	420849	8214	159611	10039	138447	133398	136854	34699	30738	25497	60136	82129	47159	421296	450006	1374963
581	3565	15486200	55	55_3565	17395	8261	7289	9120	9205	31535	25243	11686	7605	86125	55866	46839	84757	40641	343821	320127	295841	275140	93667	51952	114724	67729	47610	56061	144882	106677	352600	98387	72851	41186	8214	12496	10039	88970	114763	98172	34699	30738	25497	60136	82129	47159	235904	227046	416714
582	3987	16846884	55	55_3987	103026	81109	26911	159687	157145	161800	25243	113737	111334	552286	563725	596541	1393038	1463428	1470560	1132780	1177578	1281351	220857	210739	196622	1453918	1486318	1341549	144882	1526569	1268253	1838192	2278342	2177073	2727480	12496	2919322	461726	598247	549976	749677	1515391	1403867	842456	82129	751526	508911	506779	432991
583	3944	16708067	55	55_3944	740289	745441	443536	1764875	1781855	1827173	1263613	1137715	1012865	1143421	1147195	1146100	5587284	5978546	4419935	3103133	2819055	2699241	1023470	953477	917471	4000542	3318554	4320387	1938686	1901333	1676088	947144	1176233	1162125	5379282	8199887	5177612	2278741	2763238	2488113	1657661	821019	794960	1841976	1695424	1695399	3102151	3231113	2806489
584	4231	17633850	55	55_4231	926096	879097	628577	2901993	2664597	2852181	2307137	1968723	1719251	6797825	6596745	7053084	15405175	15695672	13705012	5395950	4900307	4630328	4790406	4567213	4623489	11903960	11686625	11847628	8150804	7426007	7059821	11312138	12472854	12110861	12727292	14232341	13621570	8669095	10105076	9628421	11341852	11092087	10875290	8978460	8398397	8029695	9646006	9582689	8489602
585	4036	17004950	55	55_4036	17395	8261	47909	9120	63576	61230	25243	11686	57706	86125	55866	46839	1511884	1560014	1136241	192266	170019	150696	356274	362925	349025	67729	47610	56061	144882	106677	596086	226303	282741	265796	8214	12496	10039	81148	83307	88582	34699	30738	25497	151720	82129	139599	124581	134254	503457
586	4431	18277599	55	55_4431	311803	303252	367547	1619381	1758362	1808448	1303461	1245517	1315213	7699801	7679964	7800514	5553770	5502451	4788774	5351697	4977087	4924897	5035397	5219753	4914785	12874259	11410165	13136736	13010484	12675087	12063159	1117779	1388088	1335432	3929716	4459671	4355247	5311018	5843286	5585821	10681135	10309284	9787463	1244618	780728	1176788	595794	588007	596027
587	4467	18393749	55	55_4467	17395	8261	7289	9120	9205	63058	25243	11686	59497	1102809	1354507	6906170	23242	60682	18002	278139	273037	261831	71666	84663	64182	67729	47610	202471	1333343	1307183	925102	12505	27905	41186	150734	123786	203218	133389	139650	68287	274756	283149	269029	60136	82129	47159	528994	494523	105425
588	4494	18480734	55	55_4494	17395	76640	57702	59668	64785	50398	25243	56845	41533	7333558	1127321	7894413	50874	333331	71267	202657	191101	181087	98321	98779	74175	198368	47610	326197	941148	995038	6608405	83040	27905	41186	169405	209321	206474	100827	107929	68117	188835	224561	220320	145937	1176279	125195	569194	586739	362474
589	4610	18854683	55	55_4610	138403	159310	86360	77760	78564	32513	25243	56054	55943	7982841	7873970	8103866	348739	175866	318201	552268	561554	502858	532514	547255	448846	3999033	3984527	3879558	7824542	7768836	7161557	4116287	4422316	4358434	109065	149938	114217	278559	256948	226372	468383	572416	567232	724564	700078	714448	5513680	5623683	5279243
590	4704	19157301	55	55_4704	17395	8261	7289	9120	9205	61438	25243	11686	74235	1353015	55866	1353466	26949	6980	7128	339093	349824	338814	52774	60602	31154	67729	47610	374106	144882	106677	1164844	190862	187611	41186	92183	12496	99347	35840	45901	101397	34699	296260	253263	60136	82129	47159	130263	109438	110059
591	4794	19447651	55	55_4794	17395	8261	7289	103411	107055	103055	25243	87625	45455	5620924	5416094	5720989	3317246	3227515	2298568	2406071	2243888	2011135	990449	971040	886528	67729	47610	343540	5504672	4968668	4288135	603499	768659	769783	154038	148078	64088	1766207	2113666	1928978	306822	205291	170195	792625	746176	691622	2036922	1778077	1544979
592	5206	20775000	55	55_5206	17395	8261	7289	54283	64232	59503	25243	11686	35172	3002033	2850163	63165924	692137	113826	735231	14400	58875	64081	288301	271206	267566	67729	47610	56061	2135405	2212439	79500	173310	984185	1001573	139293	166676	110590	164259	171689	180813	280501	288511	233258	60136	82129	147187	315062	355493	317925
593	5135	20545834	55	55_5135	1308591	1212193	1422870	2912186	1625223	3310868	425536	400986	409313	72848112	68286088	72594056	62535148	704000	62710732	273742	279030	273193	711708	632734	588448	1395209	1440504	1491224	67688144	62646760	2186506	866771	61230460	62333536	9177429	10570214	9577944	127261	121647	124425	2136971	2080526	1969953	60136	82129	276704	487622	556366	534116
594	5180	20691151	55	55_5180	810351	769149	1090918	1646930	3322571	1694314	3050633	3265836	3229981	83764368	80836408	83967784	75760568	77052728	76084464	33124526	34216808	32664514	5562381	5440843	4982972	38443996	41508016	41402424	78821488	77387616	75481840	64734204	67908208	65308152	9187661	10234236	11850963	12585473	12343214	12722734	19111868	20183018	20150818	59879688	64207688	64871916	58129832	60145036	61106340
595	5690	22332300	55	55_5690	17395	69449	89116	325553	355679	344489	25243	84131	146074	86125	55866	46839	748762	702878	539303	294720	257002	243659	139148	109330	157088	1246164	1309235	928071	144882	106677	79500	190709	215217	41186	688131	680079	347485	102800	217711	220566	235777	241784	235369	60136	82129	47159	210379	234431	219066
596	5518	21778650	55	55_5518	17395	8261	9861	137047	141651	131131	25243	153430	7605	86125	55866	46839	313691	315879	243168	14400	43594	7385	42514	5581	5169	67729	47610	56061	144882	106677	79500	12505	143540	41186	310346	336948	633757	40493	108310	108719	34699	251601	258948	60136	82129	47159	181645	165463	153722
597	5878	22938551	55	55_5878	1111054	844682	51827	994915	1193914	6233	1074073	1154977	1197893	86125	55866	46839	77070	49182	86945	14400	28610	37852	28211	33681	37537	417271	336252	413900	144882	106677	79500	105113	27905	41186	366377	465981	391002	197290	102601	109974	292575	301314	344729	60136	82129	47159	167113	166681	161154
598	6046	23480217	55	55_6046	924665	751278	1155205	68666696	60339296	1269386	582519	593004	621949	86125	55866	255072	133202	92779	113268	182428	134858	142584	168461	147515	145783	1534288	1659208	1543024	144882	106677	79500	325078	321368	334528	2382775	2911656	2755433	1154982	1198930	1254158	1909741	2047616	2054303	60136	82129	47159	651904	700417	672739
599	5984	23280216	55	55_5984	56733472	57794968	64340232	74187856	76868920	76649448	73827832	69661032	69154968	86125	324608	284580	452675	431525	479311	263720	228683	201030	181533	171918	151043	49925964	50356128	51527620	144882	106677	79500	899186	989046	982719	16906640	18546750	21012514	8451755	8698719	8784360	52069160	52987496	49571276	60136	82129	47159	26554452	27196652	26304164
600	6161	23850782	55	55_6161	36926	92175	42877	94335	83063	8106	68441	77096	62691	86125	55866	46839	24425	6980	36159	14400	41295	7385	23562	26471	16686	168251	495930	620146	144882	106677	79500	12505	27905	41186	309746	245431	285096	110770	151688	140231	496688	535280	523590	60136	82129	47159	151976	143864	152779
601	6197	23966934	55	55_6197	87716	56657	138688	37598	45219	53760	53701	221878	49031	86125	55866	46839	32729	125366	19172	14400	6285	7385	61801	50660	45641	67729	161250	529851	144882	106677	79500	298837	311472	287859	151185	126669	292443	186463	99609	83751	657322	651955	608428	60136	82129	47159	107297	105430	107403
602	6308	24323967	55	55_6308	141158	127268	191750	284854	298571	333076	216183	567016	228585	1531280	55866	46839	482248	525318	608625	712580	754833	793864	699333	645171	559117	2532075	2668525	2469147	144882	106677	79500	842629	1140411	1277618	972863	1259685	882533	570422	635709	631684	362075	405194	371980	60136	82129	47159	1329615	1459087	1696807
603	6590	25232550	55	55_6590	17395	8261	82971	9120	9205	19719	25243	11686	7605	86125	55866	46839	24854	47274	7128	164674	142277	121081	32600	5581	39097	1722421	1190603	1780176	144882	106677	79500	35186	27905	41186	121809	90982	123488	54355	9685	41053	34699	30738	25497	60136	82129	47159	48608	58416	99508
604	6551	25107033	55	55_6551	423355	495942	7289	126242	139951	148564	498362	693772	574123	870028	1749245	1718623	1004099	1052897	1103907	1145688	1133045	1063897	838350	799994	796049	1257303	1875208	1119832	1121393	1188795	1244368	1733802	1828067	1802472	3092569	4152199	3619433	2122623	2306640	2399239	2486934	2750595	2682431	60136	82129	359665	887766	864890	3426889
605	6677	25511984	55	55_6677	1472673	1824181	752283	1596233	1421380	1480354	782806	1736404	598825	2513752	2795643	2659922	1007743	936530	698377	1020262	925929	776400	534344	504609	426782	4730414	4549305	5100508	2149542	2242964	2344298	1705959	1888107	1695571	4684444	5469928	6472345	1175931	1923196	1151805	11455078	10741268	9462615	60136	82129	47159	3205549	3310754	1830790
606	6922	26301300	55	55_6922	17395	8261	7289	46668	56609	57935	153636	92904	167369	86125	823931	844144	17547	17111	7128	14400	6285	7385	27675	42131	40401	1091134	778866	560886	144882	106677	79500	45425	27905	41186	1263078	783023	846647	199543	254670	219023	1726380	1182390	948487	60136	82129	47159	509791	535920	746104
607	6741	25718233	55	55_6741	17395	8261	500886	2183558	1461781	1102038	566493	176433	682565	86125	55866	46839	110187	118108	118337	71057	41069	7385	36619	34841	45231	1472636	1782605	1917339	144882	106677	79500	214000	208489	767168	985620	1001559	823916	147731	176961	161676	2301454	2727970	2474311	60136	82129	47159	1676786	1842157	558926
608	6893	26207550	55	55_6893	2245826	2010196	4836116	17284528	17592992	17228174	10002197	10368030	10144525	1090289	563030	601187	565786	332729	494648	3157133	1831463	521590	1579506	1310110	896571	13265641	13440323	12787344	1229118	890303	644398	2860843	1055222	412721	1260988	887398	1856059	12281458	11607189	11829589	5955632	6558058	5908724	2321831	1864136	1512202	1586036	1783148	1890722
609	7157	27058599	55	55_7157	17395	8261	7289	61857	39063	65924	25243	45011	45171	222288	155961	142192	13626	6980	7128	14400	6285	7385	44238	5581	5169	67729	47610	56061	383993	323780	270705	12505	27905	108006	113647	356624	80506	54329	60079	59298	34699	30738	237478	60136	82129	47159	8711	47381	11167
610	7307	27541401	55	55_7307	358439	319084	452921	1612663	1703907	1874340	5657188	6385958	6313625	222288	155961	142192	29535	38923	7128	14400	6285	7385	52211	24829	32402	2314917	3383004	4750828	383993	323780	270705	422757	445611	108006	16243256	17210452	17157130	691962	877894	869243	13547680	14493035	13965751	783009	721128	712860	2769337	3112464	3397369
611	7233	27303383	55	55_7233	17395	8261	47194	188228	204340	238691	168158	152437	149434	222288	155961	142192	32648	6980	7128	14400	6285	7385	14556	5581	5169	67729	47610	56061	383993	323780	270705	12505	94369	108006	319556	271656	285196	118096	189189	195778	196038	30738	3089660	184405	207528	132319	8711	51462	11167
612	7510	28195833	55	55_7510	17395	8261	70567	242534	238290	232849	484870	537782	507203	222288	155961	142192	18229	6980	7128	14400	6285	7385	3750	5581	5169	594528	840197	814697	383993	323780	270705	12505	94369	108006	1706641	1422470	1477243	25214	9685	6901	3035435	3148968	8219492	184405	207528	132319	3064618	3172984	3173038
613	7739	28934116	55	55_7739	17395	55414	60235	73955	69261	62986	25243	11686	7605	222288	155961	142192	11138	6980	7128	14400	6285	7385	29236	31650	5169	67729	47610	56061	383993	323780	270705	12505	94369	108006	47867	11413169	14035	51840	56133	62156	10013596	11169753	10695134	184405	207528	132319	8711	40526	11167
614	7693	28785683	55	55_7693	391363	377754	513028	2118275	2200247	2145327	5350404	5559617	5675557	222288	155961	142192	23677	6980	99774	95060	89222	69636	73936	25971	5169	10712898	10534355	10041500	383993	323780	270705	74238	94369	108006	12828748	12265337	13312961	9399455	9288465	9430356	10681393	11170557	11053870	184405	207528	132319	2691501	2821728	2980274
615	7882	29394266	55	55_7882	17395	8261	7289	9120	9205	6233	25243	114261	125692	222288	155961	142192	24343	6980	43667	26487	6285	12690	27318	5581	5169	738176	776576	669564	383993	323780	270705	49529	94369	108006	1625082	13228403	1654483	492435	533756	597698	678927	676465	614914	184405	207528	132319	12454	52037	92406
616	7949	29609900	55	55_7949	17395	63064	7289	21681	457031	465462	241138	175444	153171	222288	155961	142192	28922	31182	41447	26487	32004	12690	110569	90592	69616	67729	763469	56061	383993	323780	270705	49529	94369	108006	32082	2015861	11844	47467	23676	45815	971894	1095555	1026821	184405	207528	132319	12454	10033	15299
617	8348	30896099	55	55_8348	117062	135989	197602	590338	268148	349818	908850	425045	302442	3780870	3137387	3998838	340573	335438	130868	238972	275712	231611	345898	286845	381336	811954	3272331	899402	383993	323780	270705	2219183	2926497	2252352	7768824	10266388	11347271	273749	449324	466426	1875310	1790648	1569146	4027138	3659671	3360288	264534	274810	265889
618	8201	30421883	55	55_8201	11288	13124	75310	317248	241344	250466	47017	367724	285400	222288	155961	142192	24329	24081	10011	21605	14450	10604	5532	6250	3750	203158	130103	186418	383993	323780	270705	86554	160834	89962	30410	12496	10039	31676	39583	40510	1448100	1476740	1295533	156582	168520	112097	16198	13484	19431
619	8399	31060934	55	55_8399	11288	97215	166665	640718	628049	622539	47017	833296	592128	737556	738162	538593	260245	243509	10011	21605	14450	10604	43074	3750	6250	3859090	130103	4009906	5800781	6046747	5293196	1065215	1408840	89962	92507	131126	147147	275975	450061	418320	1647605	1633288	1416728	156582	168520	112097	193309	179018	140162
620	451	5451567	56	56_ 451	156125	113311	201777	158844	157193	74387	210989	207001	174472	237211	123369	227465	164102	334697	157807	178668	158012	159428	315560	295715	340255	68342	55797	68213	232787	266991	209862	228754	262508	236959	31756	9596	9699	107716	118289	122885	78540	78782	74761	124701	113211	100144	101496	115103	87934
621	760	6447650	56	56_ 760	8638360	9549704	6770445	13111356	13736321	13179874	8690589	9402433	9480150	14073349	17176500	12056592	10667032	11321934	13809529	12096931	16583435	15509933	10334086	9408286	9715447	4386718	4968626	3819940	9477453	9441987	10193866	16444580	11839278	14428383	362660	212171	123033	10168917	8204825	8720904	1229311	1604793	1621968	21806930	20203112	21200886	9803036	11320284	14042726
622	835	6689317	56	56_ 835	27253	35635	6781	71960	106004	24428	69593	62205	24890	21859	107535	9867	3750	53007	86848	39350	113434	85165	27103	50866	80414	6250	6277	26141	7350	12236	96118	88694	41402	41487	6645	6697	9359	46594	76237	30140	10582	5589	7468	103554	85177	93829	3750	31482	80949
623	861	6772917	56	56_ 861	5182	3750	6781	42065	52869	5050	5805	28882	6250	21859	21844	9867	3750	6250	42887	22503	17675	23728	18396	30272	36918	3750	6277	12473	7350	12236	30925	43555	19704	22534	6645	6697	9359	24818	3750	20735	10582	5589	7468	47178	68109	62724	6250	15117	42444
624	900	6898433	56	56_ 900	5182	3750	6781	22351	21953	5050	5805	16185	6250	21859	8811	9867	6250	3750	6250	3750	6030	8856	6250	3750	30806	6250	6277	5408	7350	12236	52951	24077	6975	5097	6645	6697	9359	21126	6250	6959	10582	5589	7468	15685	48323	33861	3750	5228	18542
625	1343	8326300	56	56_1343	313523	105352	289247	159265	123453	140866	288108	146492	104568	21859	193465	94840	171941	150749	76708	111849	106700	72628	114724	201740	193983	127644	118544	124849	7350	12236	163367	127802	122088	253502	6645	6697	9359	104817	61458	71879	98329	117207	86338	294989	270253	260971	238621	226379	96089
626	1509	8861716	56	56_1509	175381	369233	728842	319053	308403	290751	194352	289292	283017	211430	144862	181856	102306	86187	169777	384253	385694	375375	253714	581182	570508	116610	257233	655609	189096	175775	165725	283181	248857	271365	37831	6697	9359	273264	223585	231617	65084	120907	118892	9498069	9902481	9881170	188474	114480	236026
627	1534	8942183	56	56_1534	124715	6250	6781	126503	109880	109086	121369	102358	76125	21859	72258	56816	67720	62333	67716	64346	83902	10073	104081	106071	131922	66422	59180	112955	7350	12236	84708	94487	86329	103657	6645	6697	9359	89642	56777	57289	10582	81188	61595	82208	100897	81696	67581	83352	78100
628	1551	8997133	56	56_1551	114848	6250	6781	10481	91855	5050	100526	6796	13896	21859	53965	9867	6250	45717	54273	43553	74462	3750	8490	6250	102969	44453	62283	70086	7350	12236	46697	69358	58117	79692	6645	6697	9359	76711	42013	45170	10582	62399	42020	26968	52436	6715	12238	67156	64591
629	1572	9064850	56	56_1572	5182	3750	6781	6250	3750	5050	95487	6796	6250	21859	3750	9867	3750	6250	37123	12624	52697	3750	10012	6250	100565	3750	6277	5408	7350	12236	8568	3750	6975	56045	6645	6697	9359	60795	6250	6959	10582	5589	7468	3750	44519	6715	9350	57161	42586
630	1433	8616400	56	56_1433	12049568	13052007	11830066	12488119	12587959	12076039	11338409	11528648	11565208	8607517	8511679	7922769	6391685	6581444	7397734	11470371	11731562	10897353	11535741	9831676	10579219	6361819	6374221	5738992	7672038	7699837	6674005	10908376	9989895	9894650	1050608	982680	823488	9937732	8385393	8305544	5320077	5747944	5555368	17348470	20164498	21544138	9166572	9604005	9739271
631	1618	9213017	56	56_1618	312787	213000	142278	295166	307978	300826	154097	189514	198496	21859	85988	114242	91383	107181	129155	145395	215714	236707	465414	94433	53933	61995	44936	66941	7350	12236	138068	91606	105178	115211	6645	6697	9359	86700	68831	74391	23288	72264	62117	165370	204336	164517	109382	110052	103335
632	2297	11400267	56	56_2297	5182	6250	6781	3750	6250	5050	12748	6796	3750	21859	130381	131589	52765	56274	35746	32975	39709	34745	18448	22453	17240	6250	6277	5408	110472	105369	90459	34909	42119	42962	6645	6697	9359	23968	29033	6959	10582	5589	7468	34204	31424	6715	33762	41795	33440
633	2408	11758067	56	56_2408	5182	6250	6781	3750	6250	5050	5805	6796	3750	434596	408958	465820	245684	245816	139356	146292	150889	114727	76070	90032	76402	78294	63718	80641	507758	485681	409970	102389	123794	114979	6645	40758	9359	96844	115009	104667	10582	5589	7468	73159	77919	75850	93905	88889	75728
634	3034	13774734	56	56_3034	95004	102070	53892	212984	203717	227697	104894	99172	78802	202301	192105	208567	96887	95228	57555	85463	84499	95560	28963	21411	33655	457269	140388	181031	202173	176187	147370	236529	274151	287177	52450	77608	9359	142754	174292	172363	10582	68433	67434	197818	170901	170835	186516	188352	183279
635	3146	14136200	56	56_3146	23792	26264	26451	42081	50040	49052	33639	32961	27319	21859	70561	61993	45295	40488	37317	74602	60709	58986	14776	16136	8370	160868	6277	33136	7350	12236	8568	48608	6975	5097	6645	6697	9359	11920	11738	6959	10582	5589	7468	127211	103225	97995	62477	73275	43900
636	3135	14100516	56	56_3135	5182	3750	6781	6250	3750	5050	5805	6796	6250	21859	8114	9867	6250	3750	10367	12465	54605	24666	6250	9117	12198	3750	6277	5408	7350	12236	8568	12729	6975	5097	6645	6697	9359	12310	18411	6959	10582	5589	7468	16295	6250	6715	3750	14799	57086
637	3115	14036200	56	56_3115	288594	311245	191859	424586	419941	432522	432251	408116	406893	627519	580166	603926	531659	553878	368552	425650	380556	339746	109027	127654	122667	594667	566098	606614	1084249	982132	932102	611445	670496	619328	175355	334050	169089	129658	121671	128369	367834	355374	344537	566442	540673	531378	587492	605420	592131
638	3293	14610416	56	56_3293	87469	93870	71322	45369	48010	35641	51938	45992	39686	21859	28700	9867	114591	128289	78078	152304	134285	151773	36115	39271	14694	274160	229285	268541	256136	220934	186724	222266	246882	250373	6645	6697	9359	70983	91788	72753	10582	5589	7468	169878	156350	170616	258183	249595	223950
639	3723	15996100	56	56_3723	12424	3750	6781	16169	6250	5050	5805	6796	3750	21859	113816	119639	41476	45406	28191	109882	57101	53836	16254	13683	13709	180064	229290	208855	66050	71060	82244	21352	6975	27673	262641	28974	203515	100517	125871	138457	10582	47446	38291	18200	3750	6715	37973	45604	342840
640	3607	15621616	56	56_3607	529074	478690	444258	1158651	1266943	1255568	650265	644479	646113	826495	838114	857430	772260	792687	918283	2922221	3202122	3423514	577808	587613	605622	5357535	5747682	5941872	426182	458183	428287	2305521	2479787	2652928	2477314	2139768	2398298	184668	181579	186773	2223553	2535953	2552043	27209	3750	26629	1696931	1879132	1854325
641	3719	15983067	56	56_3719	5182	3750	6781	6250	3750	5050	5805	6796	6250	21859	3750	101436	6250	163191	105034	134778	6030	89453	52304	3750	6250	3750	27462	30949	114349	99693	53403	28626	27013	27815	6645	6697	9359	32628	39452	34184	10582	5589	7468	14875	10717	6715	40689	47398	43691
642	4036	17004950	56	56_4036	5182	6250	6781	3750	6250	5050	5805	6796	3750	21859	6250	9867	107243	120275	3750	6250	6030	3750	6250	27922	25132	3750	6277	5408	173710	159684	122495	27920	6975	28570	6645	6697	9359	10117	3750	6959	10582	5589	7468	14304	3750	6715	27126	40957	6250
643	3883	16511467	56	56_3883	5182	6250	6781	3750	6250	5050	5805	6796	3750	21859	102572	231467	172750	185947	75864	114913	105709	96665	30783	67265	59683	604072	6277	545976	129826	137349	79800	28574	29247	30484	6645	6697	9359	63421	44585	63857	10582	5589	7468	33852	18739	16740	56666	50164	42134
644	3943	16704683	56	56_3943	5182	6250	6781	17619	3750	34001	5805	6796	26600	146640	147205	144272	326259	332167	266334	98315	169540	157943	56045	56815	50430	355928	242067	321654	147594	147182	149549	105154	132486	122497	206256	646868	9359	33926	101455	38712	188014	188055	101508	108437	94390	92519	42854	29123	27687
645	4231	17633850	56	56_4231	71701	62190	46840	227981	190908	218890	170716	143844	130016	379785	387130	407440	1158046	1187294	1020257	282848	306417	315998	270109	268800	248632	772100	360468	693493	984893	960438	901987	841211	912278	898154	1357518	1906573	1325246	643539	730063	709668	650996	655764	635534	646526	614063	581505	706532	689826	619688
646	3987	16846884	56	56_3987	43444	43947	6781	98260	98168	106683	76683	63992	59064	127989	74799	93628	360935	364124	382975	172468	365650	337079	71009	73930	71262	296879	690851	299174	462613	416860	439066	64372	78726	69146	733264	861394	834605	138936	163645	157033	127410	108070	211959	62409	52596	53986	181372	179877	160520
647	4391	18148701	56	56_4391	205263	193423	248089	1068908	1127180	1147943	831893	835425	846800	578723	547386	588727	220789	437645	449562	396440	276188	350059	257136	399641	342529	944941	815469	963593	490673	397138	386708	610885	642444	633283	293139	337511	329663	318943	407019	384050	770140	744841	687019	98353	94072	89131	817007	828697	780770
648	4415	18226299	56	56_4415	5182	6250	6781	9831	3750	5050	5805	6796	6250	21859	367449	193756	3750	6250	3750	78496	81684	91494	22778	13468	6250	26689	6277	29331	7350	12236	8568	6250	6975	5097	6645	6697	9359	18892	14151	6959	10582	13511	7468	25921	6250	6715	49345	49352	49184
649	4644	18964067	56	56_4644	5182	3750	6781	22298	6250	5050	5805	6796	3750	117861	410435	122387	16136	6250	3750	373069	385640	68208	114920	74201	11248	102857	108330	132185	7350	111936	101089	23140	6975	5097	6645	21627	9359	36075	43033	6959	131200	143454	145327	35019	24834	6715	50490	48244	40313
650	4794	19447651	56	56_4794	5182	6250	6781	3750	6250	5050	5805	6796	3750	201196	486121	424902	230744	50463	40077	372386	351248	376915	79603	194578	68541	144590	223109	552831	182984	194383	160039	79092	107541	89776	77416	92290	96745	109874	32929	35395	318247	313956	331098	58840	43474	53353	66973	58705	114858
651	4704	19157301	56	56_4704	5182	6250	6781	3750	6250	5050	5805	6796	3750	21859	196642	146197	30325	3750	6250	3750	78831	6250	3750	22520	12681	6250	6277	12913	53321	12236	54061	28829	6975	30004	6645	6697	9359	37428	51417	6959	10582	5589	7468	49189	46172	6715	20607	5228	3750
652	4428	18267967	56	56_4428	45532	54751	6781	28343	22912	21770	5805	6796	25820	548932	548580	546861	380271	217372	149105	196067	214428	214026	351825	106537	96866	540935	585752	399113	529282	516628	499452	62801	67780	66645	131518	113527	183768	362327	131238	125417	515162	626588	645588	106604	105731	100097	136541	157064	148808
653	4719	19205734	56	56_4719	5182	6250	6781	3750	6250	5050	5805	6796	3750	21859	146623	9867	3750	118655	6250	3750	6030	6250	3750	7009	11281	6250	6277	5408	38946	12236	8568	19727	6975	5097	6645	6697	9359	53693	6250	6959	10582	5589	7468	6250	3750	6715	6250	5228	3750
654	4607	18845051	56	56_4607	5182	6250	6781	9482	3750	5050	5805	6796	6250	351420	333751	354075	47385	81655	43845	162723	135590	142263	68201	69125	59740	25442	6277	26032	358354	333569	277521	41895	52433	52444	6645	6697	9359	19377	29284	6959	10582	18263	16621	34488	29930	42117	115865	108398	42564
655	5169	20655733	56	56_5169	1043335	973835	1449457	2135739	2131017	2164049	561716	490740	505652	12515846	11852997	12371091	12193723	12194834	12713313	5652793	5599857	5443787	919116	907874	838557	6295530	6802898	6807351	11945062	12130789	12444820	10961913	11358611	11134123	12185862	13305235	15578342	2048142	2078551	2153054	2798819	2708845	2556011	10053615	10448944	10558396	9836458	10193149	10337240
656	5206	20775000	56	56_5206	5182	3750	6781	20855	6250	5050	5805	6796	3750	524109	12648564	10874337	251795	250980	261444	74493	84300	58153	106736	97123	80489	6250	6277	5408	11591047	422458	8568	514032	48608	569979	16139	6697	9359	28556	25702	6959	450662	419125	346860	32580	32560	39252	63980	73753	68365
657	5150	20594267	56	56_5150	219630	204483	228392	485527	557990	528883	493757	539342	548285	13876791	13367177	13789899	11186593	12751162	281915	321416	344413	328049	368373	356864	362200	1781290	1869156	1938374	13247627	12777818	424103	10796712	561321	10214468	1569095	1760267	1608275	160169	160295	153509	3158799	3373728	3375861	85484	90787	76173	357772	397510	364237
658	4960	19982300	56	56_4960	5182	3750	6781	6250	3750	5050	5805	6796	6250	21859	511336	539348	270808	6250	21901	3750	37937	6250	3750	6250	6542	3750	6277	5408	420867	12236	8568	27371	6975	5097	6645	6697	9359	3750	6250	6959	10582	35141	49698	3750	6250	6715	3750	5228	6250
659	5515	21769016	56	56_5515	5182	3750	6781	55191	51393	47283	5805	6796	62002	21859	12086	25525	27751	3750	10187	6250	6030	3750	6250	3750	6250	55749	56461	62080	7350	12236	8568	6250	6975	5097	55210	64816	65628	3750	6250	6959	10582	79060	74770	3750	6250	6715	46896	50729	24871
660	5692	22338800	56	56_5692	5182	25317	6781	154171	150270	154867	63284	65016	32191	21859	23317	9867	76959	6250	28319	35960	6030	3750	6250	3750	6758	240123	228428	150201	7350	12236	8568	18286	6975	5097	109224	127053	108146	19986	16416	6959	67481	75122	70825	3750	6250	6715	30352	29071	58702
661	5654	22216667	56	56_5654	5182	3750	6781	24018	31430	5050	5805	6796	6250	21859	3750	9867	20508	6250	3750	6250	6030	3750	6250	3750	6250	11450	67896	65275	7350	12236	8568	6250	6975	5097	23256	34481	43774	3750	6250	6959	10582	32085	7468	3750	6250	6715	3750	5228	46435
662	5877	22935417	56	56_5877	774830	593892	49185	682480	823758	890368	164791	166438	174269	21859	29697	9867	43871	71325	61712	19908	26795	25651	6250	3750	13539	195823	230945	299356	7350	12236	8568	21092	6975	5097	521798	625927	737290	57211	62437	70525	204982	200588	215893	24797	3750	6715	117804	117183	101594
663	6029	23425266	56	56_6029	545673	444567	796187	39861220	40683296	41811556	738280	808642	841251	21859	48782	9867	29535	33492	33418	34436	41311	36721	6250	14317	9031	314471	314037	190145	7350	12236	8568	24493	6975	5097	418741	539239	515767	215868	233969	234809	361103	392796	393736	28476	27708	6715	71608	69321	60058
664	5984	23280216	56	56_5984	38732	33422	6781	25707	69375	24267	33684	43696	40646	21859	6250	9867	3750	6250	9612	3750	6030	6250	3750	6250	3750	70249	38257	65971	7350	12236	8568	12142	6975	5097	104501	136436	118796	24462	15016	6959	120559	135730	164156	3750	6250	6715	33499	48739	70075
665	5985	23283600	56	56_5985	32938806	33421810	37303424	42604144	44266108	43523004	41478132	40324956	39145540	21859	28826	9867	34012	36354	32299	176867	150434	130097	88411	84971	86462	28984294	29685848	30110996	7350	12236	8568	520272	553445	510130	9656906	10659509	11886461	4918286	4957013	5066367	29735282	30376684	28985600	53512	68770	68403	14876101	15403438	15022013
666	6025	23412233	56	56_6025	17151	3750	6781	5884	26554	7717	5805	19523	25936	21859	6250	9867	3750	6250	3750	6250	6030	3750	6250	3750	6250	30160	40565	13190	7350	12236	8568	6250	6975	5097	30815	51799	27673	7290	22558	6959	10582	5589	7468	3750	6250	6715	42927	36874	33580
667	6143	23792450	56	56_6143	17570	22092	38096	53432	62309	50435	140751	138749	148842	21859	22688	9867	3750	6250	24429	3750	6030	6250	3750	6250	13709	132930	151090	305068	7350	12236	8568	62357	6975	35219	166724	118679	353179	73673	84665	78371	596474	554342	514960	6250	3750	6715	43158	49013	43084
668	6296	24285418	56	56_6296	92359	73318	122711	183365	202348	215018	81134	89868	94310	176901	150809	166855	69387	61341	63137	52340	47376	51611	218020	192473	180869	367941	370205	339814	101729	115024	117737	138947	74176	87194	482209	640493	532521	311584	328091	331381	378981	424840	411804	3750	24983	6715	247942	262797	269627
669	6551	25107033	56	56_6551	39697	33833	51939	68641	73203	82238	64488	6796	27658	21859	205436	185822	72170	77136	87236	91983	81763	78967	57361	69092	63825	265761	191815	392476	163434	164260	172206	30752	136078	130932	173891	225264	140364	47208	56363	52611	110559	109337	109407	6250	3750	6715	235156	255648	244254
670	6554	25116934	56	56_6554	5182	3750	6781	6250	3750	5050	5805	6796	6250	21859	3750	9867	3750	6250	3750	6250	6030	3750	6250	3750	6250	149424	165534	149759	7350	12236	8568	6250	6975	5097	6645	6697	9359	5972	15747	6959	22318	87376	64148	3750	6250	6715	3750	5228	6250
671	6590	25232550	56	56_6590	5182	6250	6781	3750	6250	5050	5805	6796	3750	21859	6250	9867	6250	3750	6250	3750	6030	6250	3750	6250	6261	211729	206659	196123	7350	12236	60298	6250	6975	5097	143754	170982	146677	87942	96292	87085	87539	80128	97897	3750	6250	6715	3750	5228	6250
672	6677	25511984	56	56_6677	288468	317403	524847	1083807	1020788	1042326	538518	471812	433270	586077	556073	569249	713377	628999	476309	710850	626290	535478	378383	331888	280732	3310869	3133993	3531245	352420	315670	267443	1171538	1287689	1131558	3291877	3780776	4393482	137224	176826	146509	8050446	7548498	6752280	48213	42498	32074	620511	561977	527823
673	6705	25602083	56	56_6705	5182	6250	6781	3750	6250	5050	5805	6796	3750	21859	6250	9867	6250	3750	6250	3750	6030	6250	3750	6250	3750	105393	116923	102968	7350	12236	8568	3750	6975	13629	6645	6697	9359	6250	3750	6959	10582	5589	7468	6250	3750	6715	6250	5228	3750
674	6901	26233334	56	56_6901	5182	3750	6781	6250	3750	22608	5805	60984	27631	21859	6250	9867	6250	3750	17018	6250	6030	12197	3750	6250	14584	3750	6277	32372	7350	12236	8568	50727	41827	49020	34051	6697	9359	25681	17014	6959	45548	5589	40028	3750	6250	6715	39425	5228	25437
675	6969	26452600	56	56_6969	308501	376342	99590	449720	310684	212844	55460	376492	140331	21859	28562	9867	3750	6250	22672	84319	45445	39118	18385	19751	22193	244758	186302	134832	32046	12236	8568	26494	27515	26561	491985	293515	459866	49080	63582	53179	769591	935824	866336	3750	8974	6715	368874	383513	395407
676	6892	26204433	56	56_6892	1161078	1024828	2522251	9057184	9244116	8921300	5152979	5376353	5300825	224109	118046	123873	114197	71121	102194	649443	381934	110360	317698	270548	196355	494891	633916	672205	253540	182472	130626	577532	232365	154232	444522	309198	283061	248594	412883	259783	3000205	3344188	3024884	469537	391663	309230	822578	878352	935937
677	7048	26706766	56	56_7048	5182	3750	6781	31092	10498	27143	109374	20772	57659	16384	8970	9867	6250	3750	6250	3750	6030	6250	3750	8768	11993	34714	53679	88382	21890	29228	23016	40684	51468	44552	343445	401596	489231	13940	24517	6959	393883	296447	249938	3750	6250	6715	172308	172948	196123
678	7278	27448183	56	56_7278	35068	34089	38028	46951	49902	60993	114369	130254	128476	16384	6250	9867	6250	3750	6250	3750	6030	6250	3750	6250	15567	1185660	1756377	2482549	21890	29228	23016	16059	6975	5097	442544	9383899	361998	169072	222466	227659	1821402	2728827	2288146	78254	63936	65318	692620	761692	826968
679	7294	27499733	56	56_7294	216777	188063	271856	935704	1028643	1076014	3303943	3707047	3648344	16384	3750	9867	6250	3750	6250	3750	6030	6250	27193	3750	9301	7413893	7512112	7241742	21890	29228	23016	17683	6975	5097	9315786	9912807	9766009	6949742	6729026	6791794	7843832	8337376	8126919	3750	6250	6715	1825327	1850972	1832011
680	7336	27635151	56	56_7336	5182	6250	6781	41409	86708	35158	5805	20323	57236	16384	3750	9867	6250	3750	6250	3750	6030	6250	3750	6250	3750	6250	6277	23229	21890	29228	23016	6250	6975	5097	25434	77469	9359	6206	3750	6959	729709	8411	782468	6250	3750	6715	6250	5228	3750
681	7446	27989849	56	56_7446	5182	6250	6781	84249	44991	88802	59215	56711	33507	16384	3750	9867	6250	3750	6250	3750	6030	6250	3750	6250	3750	158349	213485	200172	21890	29228	23016	3750	6975	5097	81594	369024	82401	14721	6250	6959	2440794	824042	2582356	3750	6250	6715	3750	5228	6250
682	7727	28895317	56	56_7727	5182	36615	42566	52301	54666	50639	46978	6796	6250	16384	3750	9867	6250	3750	6250	3750	6030	6250	3750	6250	7055	49933	57763	206534	21890	29228	23016	31807	6975	5097	17490	8883743	503334	26845	24697	6959	282141	237475	230170	6250	3750	6715	6250	5228	3750
683	7883	29397400	56	56_7883	310545	294633	442915	1632177	1692302	1674165	4120943	4380198	4329454	16384	3750	9867	28228	29449	41304	33578	30900	26199	58284	23698	18198	8107910	8308715	7985439	21890	29228	23016	68009	48736	49079	9956375	9233182	10354364	7263608	7245886	7248830	8215104	8729322	8554796	3750	6250	6715	2178463	2280169	2388171
684	7768	29027082	56	56_7768	5182	6250	6781	3750	6250	5050	34651	6796	32118	16384	3750	9867	3750	6250	20091	26248	6030	23133	19252	16804	21555	206013	223434	6185451	21890	29228	23016	17514	6975	5097	478745	10505393	9348382	148462	172124	178156	261989	7223302	7927967	6250	3750	6715	6250	6492	22183
685	7889	29416666	56	56_7889	54891	42183	51925	31464	149626	372039	71075	163875	113123	16384	80027	64140	3750	6250	3750	19360	6030	16544	25741	29035	23831	37120	48461	35194	21890	29228	23016	28026	58985	55808	14027	595824	22617	21936	24423	6129	145567	332604	296679	42692	31861	41997	19326	6492	25701
686	7898	29445833	56	56_7898	96527	42600	6781	151118	18994	5050	5805	64808	43128	16384	33137	19165	6250	3750	6250	3750	6030	6250	3750	6250	6078	3750	14158	50289	21890	29228	23016	42264	13992	20123	14855	34556	9359	28725	31726	6129	10582	163529	117686	12017	12260	13200	5439	6492	6267
687	8117	30151567	56	56_8117	65818	122275	153111	424786	351810	207760	188585	102074	106015	16384	175459	235989	21989	24077	21270	27509	33601	33149	89938	71589	54295	619731	589211	706232	21890	29228	23016	85312	164823	127394	6190016	8073885	8904732	20354	33414	6129	1482173	1386114	1179641	239578	211463	188662	42613	48143	49121
688	8421	31131767	56	56_8421	6728	5813	50441	95467	102270	102481	88111	6099	5352	16384	13043	22984	6341	6586	3750	5551	8835	6516	39901	33776	38373	241796	172890	236113	362845	359413	295448	132367	15146	10538	8827	7954	7179	3750	5168	6129	9354	116753	6769	15189	15686	12660	7826	6798	8999
689	354	5139583	57	57_ 354	68338	51811	54494	47724	46782	42213	86081	78296	62450	68575	70234	63191	90693	88499	78629	64965	57751	55382	52916	56760	52051	25728	16645	17247	30490	37593	61105	63772	70305	67930	8827	7954	7179	41519	33322	48469	9354	17648	26531	79060	55896	50057	7826	34242	8999
690	452	5454950	57	57_ 452	2315685	1577208	1296207	1093881	1063825	1053943	3045873	2990794	2844381	1720794	1728263	1745343	2534633	2733237	2517767	2792031	2495699	2273428	5352557	5171353	5251475	1009536	776810	1018170	1506478	1856932	1605282	3313069	3603758	3577946	413856	436322	364663	1860347	1728698	1805433	1098051	1165095	1131077	1870911	1690568	1560614	1554638	1519821	1420992
691	523	5683850	57	57_ 523	38092	7339	23401	8290	9158	6928	34673	42193	36108	10910	11896	17505	7743	8611	46434	49038	11641	9817	55553	33506	57864	6220	9305	10184	24550	28966	11985	11587	58625	6959	11008	9211	3750	5121	7254	13026	8126	22614	6070	10834	10965	5636	9007	5841	10403
692	760	6447650	57	57_ 760	5756105	6339153	4602179	8964073	9402754	8828936	5931226	6438869	6400193	9419109	11558982	8177698	7112859	7485535	9218203	8123828	10844034	10262389	7061788	6290339	6566366	2912879	3398343	2518950	6381092	6293205	6898117	11133362	8124423	9909441	244129	156556	90691	6777567	5516261	5937820	824908	1051804	1074031	14501752	13553371	14275701	6628324	7538887	9514967
693	818	6634900	57	57_ 818	8275	7339	6250	8290	34683	16385	6486	24904	5726	10910	11896	17505	7743	8611	6378	15883	11641	9817	12974	6155	28552	6220	9305	10184	24550	28966	11985	11587	9284	6959	11008	9211	3750	5121	7254	5299	8126	6250	6070	10834	10965	31509	9007	13570	10403
694	845	6721350	57	57_ 845	8275	17326	6250	70939	57284	48995	6486	27133	5726	10910	11896	17505	17587	8611	6378	32201	11641	9817	36248	19866	52008	6220	9305	10184	24550	28966	11985	64167	19966	32076	11008	9211	3750	5121	30840	27691	8126	10300	6070	10834	10965	46765	9007	63494	10403
695	1344	8329433	57	57_1344	217178	246361	203968	8290	9158	195861	194346	11906	191965	139940	11896	133490	101882	100237	6378	242312	11641	102991	168288	130239	136799	211479	9305	83417	122248	28966	105817	11587	158692	169870	66030	9211	57892	202554	151715	155772	69589	267872	70250	181934	178797	180696	165301	160911	161984
696	1433	8616400	57	57_1433	26165328	28840100	25786410	27458936	27776626	26056072	24415536	25115894	24800846	18650810	17777118	17244544	13711549	13925961	15616900	24357366	25199306	23593518	24138448	20927570	22781466	13510738	13457500	11918983	16467616	16414560	13862938	23324082	21793100	21143608	2189534	2106167	1717108	21752952	18323766	17922134	11214496	12033859	11808752	20328962	21214532	21573812	20150134	20255796	20973310
697	1524	8910150	57	57_1524	278490	7339	10325	8290	9158	132465	15248	15062	5726	10910	11896	165633	156609	56035	6378	94272	11641	9817	5646	15848	5477	85850	9305	10184	24550	28966	11985	11587	240274	165694	47794	9211	40786	263228	98775	99149	130986	68606	6070	169806	183261	204286	118319	177873	10403
698	1570	9058333	57	57_1570	206255	7339	15493	8290	9158	16238	6486	5403	5726	10910	11896	17505	124822	8611	6378	6465	11641	9817	5646	6155	5477	15431	9305	10184	24550	28966	11985	11587	174204	6959	11008	9211	34402	173149	7254	5299	8126	6250	6070	10834	10965	25047	23891	5841	10403
699	1550	8994017	57	57_1550	408085	349535	679734	257759	299998	272104	304594	358189	331826	132098	91739	140834	109789	113663	117148	134368	264037	180012	357677	399890	409700	136043	127589	251321	121489	243705	144690	161559	148684	177649	119964	9211	84043	175679	143729	147791	123749	140012	169223	1073211	1247997	1263560	155638	155428	168525
700	1590	9122650	57	57_1590	126677	230877	152853	206747	216587	274683	121139	204287	120774	203254	121226	109602	93907	149485	120484	261872	11641	247979	108808	130624	138289	162419	74078	126601	87381	117223	69059	197137	99147	109159	34599	9211	29399	106267	225889	226179	67492	175945	211217	1600668	1835445	1932969	81434	110601	179151
701	1899	10118484	57	57_1899	8275	7339	6250	8290	9158	6928	6486	5403	5726	10910	74941	17505	7743	8611	45263	61933	66722	57375	54227	39142	50672	41089	43889	10184	24550	28966	11985	81061	60592	72088	11008	9211	3750	46448	7254	33733	104007	108011	100584	10834	10965	52074	9007	5841	10403
702	2080	10701567	57	57_2080	8275	7339	3750	8290	9158	6928	6486	5403	5726	10910	11896	17505	7743	8611	6378	45003	11641	9817	5646	6155	5477	6220	9305	10184	24550	28966	11985	11587	9284	6959	11008	9211	3750	5121	7254	5299	8126	6250	6070	10834	10965	13842	9007	5841	10403
703	2190	11055984	57	57_2190	8275	7339	6250	8290	9158	6928	6486	5403	5726	10910	11896	17505	7743	8611	6378	48411	11641	59205	11937	6155	5477	6220	9305	10184	24550	28966	11985	11587	9284	6959	11008	9211	6250	5121	7254	5299	8126	3750	6070	10834	10965	5636	9007	5841	10403
704	2299	11406767	57	57_2299	121196	130763	74476	79208	96409	92035	63007	70194	70886	799252	765412	797265	309428	368654	196597	198362	193240	226936	90426	95593	101616	124046	90428	107966	709820	680822	501676	188910	215075	293363	11008	9211	35577	121110	145051	139011	68129	48213	6070	168968	156326	172487	230771	218816	173152
705	2411	11767716	57	57_2411	8275	7339	6250	8290	9158	6928	6486	5403	5726	983747	928883	968199	537939	467465	298536	314531	234194	213544	169038	171745	130506	161864	112371	151354	1076972	1033731	783479	171600	245392	246920	11008	74215	40430	178266	192202	208807	39804	27572	35778	183110	140279	130429	172014	175031	133719
706	2800	13021617	57	57_2800	70960	103416	69236	101841	100857	98617	77233	73951	68351	10910	11896	17505	7743	8611	6378	63008	64605	67224	31714	19115	5477	6220	9305	10184	24550	28966	11985	11587	9284	6959	11008	9211	3750	43374	27184	32215	8126	28204	6070	99038	10965	35950	9007	28375	10403
707	2997	13655983	57	57_2997	45719	70605	25509	57409	9158	52423	40970	35744	5726	10910	11896	17505	7743	8611	6378	6465	11641	9817	44612	6155	5477	6220	9305	10184	24550	28966	11985	11587	9284	6959	11008	9211	3750	5121	7254	63958	8126	6250	6070	10834	10965	5636	9007	5841	10403
708	3038	13787766	57	57_3038	149909	44598	191504	244761	266723	255769	263922	95734	75962	216029	225205	222710	263332	311857	192722	249525	208585	202994	56855	46721	47750	1663765	146388	190415	1103733	1144930	469765	259797	1316169	292119	116356	112961	103843	207088	209611	194853	100729	118534	201212	1381911	221470	184441	1458498	233421	1125848
709	3116	14039317	57	57_3116	106050	84157	136756	216344	239655	242515	137849	274052	230301	747268	697777	695524	687012	737066	410259	420643	466206	367424	117000	133590	126437	2183476	2028887	1968518	638801	616411	987066	2155371	2320746	1948225	192112	222401	173752	168296	209527	165358	203335	253454	107640	1757426	2077180	1936691	2152737	2354515	1950319
710	3134	14097400	57	57_3134	45936	182108	41025	73844	70343	78114	63815	41755	40476	58956	11896	17505	7743	8611	28170	108217	11641	9817	39235	57164	5477	40119	9305	10184	24550	28966	11985	11587	9284	6959	11008	9211	63316	5121	7254	52179	8126	36776	6070	218084	100414	95667	182877	5841	62936
711	3295	14616933	57	57_3295	55718	153918	60632	92290	93112	93379	68220	80126	69393	130853	59351	17505	72631	78666	62383	54557	157632	116090	26910	78841	31245	164674	67800	48578	24550	28966	45977	135788	166512	6959	11008	9211	98346	75325	95432	43178	50369	90044	6070	221392	176309	172000	172568	153880	199878
712	3149	14145833	57	57_3149	203004	80672	116699	87804	83633	68622	107871	83797	70444	75030	135372	125455	67447	57049	66138	255934	229970	253637	92191	43848	64934	183982	144116	177051	24550	28966	131357	79266	296022	153023	104543	143317	60132	42911	54886	41787	196868	206444	175859	262639	266535	283692	99426	114995	139532
713	3304	14645567	57	57_3304	8275	15961	3750	8290	9158	6928	6486	5403	5726	10910	11896	17505	7743	8611	6378	6465	11641	9817	5646	6155	5477	63655	9305	10184	24550	28966	11985	11587	9284	34085	11008	9211	6250	5121	7254	27238	8126	3750	6070	120461	10965	21551	9007	5841	25189
714	3727	16008850	57	57_3727	8275	7339	6250	8290	9158	15202	6486	5403	5726	54069	11896	17505	257943	269157	171896	262868	194844	177799	68124	86587	81719	41102	9305	84167	198303	179475	163336	157866	159418	200768	11008	9211	26133	218287	302203	254668	8126	39774	51340	10834	10965	5636	1034226	1118077	1001224
715	3606	15618484	57	57_3606	501179	482947	423753	1102804	1181778	1234532	635184	621849	628826	828498	816098	815876	745981	767331	837982	2798419	3165436	3257785	547222	566045	572550	5103490	5646510	5739897	391837	423650	422132	2210556	2320839	2548076	2345899	2037449	2364902	173352	173790	184393	2140591	2396978	2478953	137484	117389	150289	1660422	1824472	1775061
716	3895	16549999	57	57_3895	55341	59038	78329	115967	127784	129478	6486	5403	5726	767332	816905	835163	9796224	671530	432426	372914	292228	354983	573728	534738	526153	1750213	291658	1338589	900256	733582	607245	179228	291586	225228	1646223	1515527	1863894	260019	357950	351008	1233217	85410	1244404	180396	178726	244449	217735	277293	245349
717	3969	16788799	57	57_3969	8275	7339	6250	8290	9158	6928	6486	5403	5726	50242	11896	17505	57994	8611	38488	6465	11641	9817	16219	25880	27093	64512	9305	10184	217652	28966	493265	11587	9284	17392	661417	9211	356800	5121	7254	5299	8126	6250	6070	110014	10965	71735	159282	198493	186053
718	3911	16601816	57	57_3911	95736	81126	49647	180541	182088	180623	118712	109890	93783	8171933	8414265	8282862	11833801	11576289	10593924	10513254	9807592	9026791	3118875	2945280	3182068	1167148	1309068	945940	5505428	5440549	5786288	1047760	1093624	982543	959409	921403	1087365	2187767	3019121	2548383	1162376	1528960	700799	672878	635680	797765	311916	375326	288770
719	3973	16801817	57	57_3973	8275	7339	3750	8290	9158	6928	6486	5403	5726	27359	11896	17505	7743	8611	6378	6465	11641	9817	5646	6155	5477	6220	9305	10184	52782	28966	184207	11587	9284	6959	11008	9211	12074	5121	7254	5299	8126	3750	6070	10834	10965	15892	50766	60253	10403
720	3944	16708067	57	57_3944	8275	7339	3750	27396	9158	6928	21911	5403	5726	724553	586061	770390	563055	170494	172823	145067	155527	150460	40553	46161	39689	250488	165737	1124568	828362	730981	904874	104161	82655	71631	1879463	1551907	562645	39209	32820	43528	80007	119983	1321835	57549	65206	48822	300275	302731	222637
721	4037	17008066	57	57_4037	8275	7339	3750	8290	9158	6928	6486	5403	5726	100425	559464	484396	106105	98548	84022	103881	116243	86793	68214	50261	57944	6220	218297	277097	947866	914878	600014	11587	144680	142856	545195	1483888	900604	26220	40862	49924	119046	34058	96479	93393	80430	36073	88977	40419	64027
722	3986	16843483	57	57_3986	8275	7339	6250	8290	9158	6928	6486	5403	5726	73450	540674	599323	176939	50899	26482	6465	24148	9817	45994	52564	47869	6220	9305	10184	975979	211774	110821	11587	47993	46232	197050	830165	6250	33641	7254	24693	8126	3750	96675	49525	10965	58430	37047	57363	10403
723	4225	17614317	57	57_4225	8275	7339	39319	186802	176870	199033	13202	5403	5726	556784	2755888	893054	1045722	8611	52215	82198	84370	76827	89029	96945	67370	52246	81985	136133	979278	828908	734754	11587	9284	35573	11008	9211	53311	46802	629554	42874	37831	44643	45366	117469	118302	110762	610311	98777	77062
724	4388	18139067	57	57_4388	67430	62681	24950	118987	140994	137250	163238	141533	115649	4129230	3931415	4273392	1512214	1166580	929029	365475	328616	328925	381360	419727	214173	155441	171467	204728	3709221	4701487	812038	724549	783610	834822	252276	55994	286869	528628	671601	676579	184916	203616	234483	601726	553658	593630	341187	603656	558719
725	4403	18187233	57	57_4403	60549	59112	70485	473536	479605	366968	232849	387379	383759	4330299	6324286	5966601	3071173	2406263	1852968	1595699	1697347	1694525	1677266	2788293	2541034	904872	756218	878195	4418659	3933654	4159303	686748	1093539	984394	11008	313391	118665	610482	1805374	493942	706730	709497	622789	1060594	974758	864744	771368	429068	419919
726	4427	18264851	57	57_4427	933039	980473	639173	289912	332015	322093	471922	247089	252160	5799691	7232543	6286298	4395128	3678785	3408045	3899035	4437419	3563734	3916410	3254133	3909724	638702	643725	621855	5681969	5858802	5468928	650804	677134	701046	113281	178329	60994	3930583	4597341	4310132	872691	852638	868688	983049	711735	691436	833774	878627	817656
727	4607	18845051	57	57_4607	8275	7339	3750	8290	9158	6928	6486	5403	5726	196221	94480	223732	7743	8611	6378	13755	29689	20726	5646	23086	5477	6220	9305	10184	24550	88163	172925	11587	9284	6959	11008	9211	18844	5121	7254	5299	8126	6250	6070	10834	10965	5636	9007	5841	10403
728	4769	19367184	57	57_4769	8275	7339	6250	40410	9158	6928	6486	5403	5726	217124	211294	210701	7743	8611	42411	78497	75124	70725	42596	48187	39476	88077	92869	10184	204485	194309	185013	194264	217935	6959	11008	9211	27629	5121	45783	43727	8126	6250	52662	10834	10965	5636	9007	43007	63789
729	4795	19451050	57	57_4795	8275	7339	6250	74392	70083	74962	28270	30653	67683	1365736	217708	1422456	838981	991113	640480	517996	480863	540406	190239	102154	88433	57327	80684	168072	1358326	198666	1137671	426940	459970	470465	11008	91209	88047	867748	913612	719141	218002	165073	163406	136448	91392	44917	9007	382321	567224
730	4854	19640633	57	57_4854	8275	7339	6250	8290	9158	6928	6486	5403	5726	10910	11896	85075	7743	8611	6378	6465	11641	9817	5646	6155	5477	6220	9305	10184	24550	28966	87321	11587	9284	6959	11008	9211	3750	5121	7254	5299	8126	6250	6070	10834	10965	5636	9007	5841	10403
731	4961	19985416	57	57_4961	64618	64371	35935	86429	84174	67302	68932	98675	65037	4571844	1380513	4631353	5163822	5225711	4810558	1239191	1304177	1273931	112090	236042	225768	187163	47836	102634	3955280	1212126	4750921	654713	701942	722498	85809	53611	61336	450109	578394	451886	2492903	2448994	1947049	180515	167536	156353	594959	791589	360578
732	5174	20671883	57	57_5174	1684894	1584748	2303292	3448128	3425801	3503676	893890	826435	820376	5409978	6037163	5395564	5447547	5724756	5863959	2418941	2398812	2324562	613707	581698	575142	2870586	2987375	3020117	5147365	5403339	5281313	4942235	5061887	4942698	19912764	21679180	25355212	906724	929046	924030	4590016	4448725	4197548	4369101	4651953	4759287	4258023	4356907	4471681
733	5167	20649218	57	57_5167	8275	7339	3750	8290	9158	6928	6486	5403	5726	10910	11896	43520	7743	8611	8754	6465	11641	9817	5646	6155	11058	6220	9305	10184	24550	28966	79529	11587	9284	6959	11008	9211	34805	5121	7254	28182	8126	3750	6070	10834	10965	27969	9007	57443	10403
734	5207	20778133	57	57_5207	8275	7339	3750	8290	9158	6928	6486	5403	15309	658177	249271	622729	385416	368402	371912	510298	534475	525159	126288	106558	97592	38751	44301	10184	502719	475436	490236	11587	889878	63608	11008	53858	35306	107873	196585	158670	8126	6250	6070	115503	135885	122876	69141	70463	68175
735	5147	20584633	57	57_5147	120125	118706	122206	253832	259873	250153	230418	261105	262722	6303305	592902	6293530	4901239	4338349	4874969	1840694	1863779	1701757	411160	382771	357222	2733906	2968382	2910340	5940586	5801137	5654321	805889	4523078	873148	672244	744695	693198	273621	266621	257210	1383580	1433545	1474312	552201	544917	553281	559110	596491	568706
736	5277	21003901	57	57_5277	8275	7339	3750	8290	115648	113979	6486	27489	5726	277721	11896	267980	98415	113605	67916	41400	11641	9817	5646	6155	5477	30782	9305	69152	291245	279314	283278	11587	54771	25211	11008	68427	51490	5121	7254	5299	8126	67364	62133	10834	27891	62199	9007	22323	10403
737	5633	22148966	57	57_5633	8275	7339	6250	8290	9158	6928	6486	5403	5726	10910	11896	17505	7743	8611	7566	6465	11641	9817	5646	6155	5477	57082	9305	10184	24550	28966	11985	11587	9284	6959	11008	9211	63263	5121	7254	5299	8126	28605	24367	10834	10965	5636	9007	5841	10403
738	5519	21782034	57	57_5519	8275	7339	3750	108731	364010	401939	6486	52261	5726	10910	11896	17505	46384	58557	37450	381886	296576	284903	34899	21822	5477	144921	132086	104459	24550	28966	63489	108717	116103	91400	70166	161852	149611	25982	7254	5299	99748	96315	107416	214167	187286	183874	69442	49932	10403
739	5825	22767717	57	57_5825	8275	7339	34413	8290	9158	60013	46246	43272	45312	10910	11896	17505	7743	8611	6378	6465	11641	9817	5646	6155	5477	92946	109835	133587	24550	28966	11985	11587	58577	50294	128827	52629	43333	48870	39411	40866	83374	68713	81503	10834	10965	5636	9007	23043	10403
740	5688	22326050	57	57_5688	349536	268194	44700	301854	13478203	15235527	118577	116196	122786	10910	11896	17505	648438	665313	625346	6465	11641	9817	5646	6155	5477	60709	61823	90289	24550	28966	11985	11587	9284	6959	631859	770431	864770	140194	162128	138659	340725	379240	357174	10834	10965	5636	9007	53296	10403
741	5975	23251051	57	57_5975	224914	201549	359892	15892886	14734395	16416403	338769	373887	392299	10910	11896	17505	7743	8611	14376	62024	11641	9817	5646	6155	5477	284625	310985	272812	24550	28966	11985	11587	9284	6959	434759	560808	508559	221379	232977	244763	1129434	1010798	944585	10834	10965	5636	9007	35032	10403
742	5989	23296350	57	57_5989	12596779	12811725	14215433	16524781	17194150	17158462	16260487	15819341	15296922	72738	11896	17505	7743	8611	55145	332197	287854	252473	40043	36863	32030	11280277	11309904	11471330	24550	28966	11985	204373	211140	210669	3650076	3984167	4450247	1864475	1876276	1957488	11102274	11664203	11075705	74766	84124	98083	5599014	5833561	5708728
743	6025	23412233	57	57_6025	8275	7339	3750	8290	9158	37921	64312	18051	15508	10910	11896	17505	7743	8611	6378	6465	11641	9817	5646	6155	5477	27849	45653	10184	24550	28966	11985	11587	9284	6959	33186	32301	6250	5121	7254	5299	8126	87714	6070	10834	10965	5636	9007	5841	10403
744	6150	23814850	57	57_6150	8275	7339	6250	8290	9158	6928	6486	30470	5726	10910	11896	17505	7743	8611	6378	6465	11641	9817	5646	6155	5477	6220	9305	10184	24550	28966	11985	11587	9284	6959	11008	9211	6250	5121	7254	5299	8126	3750	6070	10834	10965	5636	9007	5841	10403
745	6308	24323967	57	57_6308	8275	7339	68821	78693	95560	91913	120653	68563	70624	377745	218786	395982	66286	79646	85915	93648	99312	98778	100997	93890	84066	599204	216770	572048	24550	28966	156962	107073	139868	155189	142983	200057	120398	92111	112702	89241	613438	684717	683872	10834	10965	5636	188105	207344	234961
746	6552	25110416	57	57_6552	8275	44133	35133	8290	9158	6928	64490	150231	142036	208078	478281	214799	158342	172354	180959	185934	167899	179393	131239	125981	119706	300936	608482	464863	417575	390940	365096	264881	290395	284530	772959	1000153	871840	471716	534436	548943	495849	502786	381037	10834	10965	50268	460547	517565	534438
747	6553	25113550	57	57_6553	8275	7339	27628	8290	9158	6928	6486	57709	50589	10910	11896	17505	7743	8611	6378	6465	11641	9817	24083	6155	5477	265061	265733	314793	24550	28966	11985	11587	9284	25522	11008	31360	143714	5121	7254	36696	48811	52751	56225	10834	10965	5636	9007	5841	10403
748	6592	25238800	57	57_6592	8275	7339	6250	8290	9158	6928	6486	5403	5726	10910	11896	17505	7743	8611	6378	6465	11641	9817	5646	6155	5477	264719	254052	251056	24550	28966	11985	11587	9284	6959	11008	9211	17263	5121	7254	5299	8126	3750	6070	10834	10965	5636	9007	5841	10403
749	6678	25515368	57	57_6678	612785	686993	1118743	2335744	2114472	2227883	1168307	1030782	902337	1291044	1217581	1232097	1486773	1404656	1040506	1551955	1357525	1160822	797899	715199	626435	7096276	6761606	7437925	740258	691581	563818	2519478	2761439	2517929	6886321	8210992	9602255	678395	1174788	323880	17004520	16340435	14869290	1394475	1112344	910159	1308020	1233132	1096316
750	6897	26220566	57	57_6897	857937	479000	300236	1251309	876936	686056	345888	1041011	401378	10910	11896	17505	7743	8611	6378	63684	11641	9817	5646	6155	5477	580747	422013	576123	24550	28966	11985	11587	21667	467356	707158	574830	217900	289460	358906	646568	1013291	671377	1446723	89871	74068	73065	385335	439652	1107853
751	6958	26417183	57	57_6958	8275	7339	6250	8290	9158	6928	6486	19423	5726	10910	11896	17505	7743	8611	6378	6465	11641	9817	5646	6155	5477	6220	9305	10184	24550	28966	11985	11587	9284	6959	11008	94385	6250	5121	31256	30972	8126	3750	52864	10834	10965	5636	9007	5841	10403
752	6979	26485149	57	57_6979	8275	7339	6250	8290	9158	6928	44960	57418	51195	10910	11896	17505	7743	8611	6378	6465	11641	9817	5646	6155	5477	418911	9305	275929	24550	28966	11985	11587	9284	47545	363724	252198	78753	35674	53010	48030	39276	822314	531494	10834	10965	5636	157725	171035	167211
753	6893	26207550	57	57_6893	546970	1071138	1195049	4234981	4348541	4179333	2403138	2533557	2564815	631591	310973	349234	324034	181536	287579	1901100	1121432	310624	914532	796167	515934	551830	2373255	1197663	727815	501439	368221	1773000	636125	283976	1727043	2187883	1106141	1506671	2144416	2096783	703278	1569437	760348	473308	462574	466288	1013532	1117532	580527
754	7230	27293751	57	57_7230	8275	7339	39549	68168	9158	44214	41047	31961	38900	10910	11896	17505	7743	8611	6378	6465	11641	9817	5646	6155	5477	6220	524560	10184	24550	28966	11985	11587	9284	18188	207756	149960	192572	11162	7254	5299	1384922	2056654	1391837	10834	10965	5636	9007	5841	469189
755	7260	27390368	57	57_7260	72620	58694	82783	96721	94695	110995	225758	268526	227288	10910	11896	17505	7743	8611	6378	6465	11641	9817	5646	6155	5477	26815	798805	362202	24550	28966	11985	279318	303044	6959	789236	120994	637703	306678	18629	5299	2567924	2632534	2478222	10834	10965	5636	549507	580428	10403
756	7340	27647917	57	57_7340	8275	7339	3750	8290	9158	6928	6486	19127	5726	10910	11896	17505	7743	8611	6378	6465	11641	9817	5646	6155	5477	6220	9305	10184	24550	28966	11985	11587	9284	6959	146091	9211	138266	5121	7254	5299	8126	50219	27325	10834	10965	5636	9007	5841	10403
757	7426	27925266	57	57_7426	92704	67288	44986	300512	307404	345419	1068967	1210629	1134302	10910	11896	17505	7743	8611	6378	6465	11641	9817	5646	6155	5477	273568	370551	2235666	24550	28966	11985	11587	9284	38153	2657506	664175	1843987	2153373	401682	388854	1332359	1460857	4207791	10834	10965	5636	460493	469256	515468
758	7447	27993233	57	57_7447	63713	45151	104284	356576	341933	347930	832991	888720	869635	10910	11896	17505	7743	8611	171587	115598	105198	79469	5646	6155	5477	2368332	1483674	1316758	24550	28966	91674	11587	9284	36552	2966241	3079269	3113968	1484255	1453558	1450848	4611297	5183889	4773226	86272	72721	77887	1262339	1388329	1509523
759	7687	28766666	57	57_7687	8275	7339	6250	8290	9158	6928	6486	40767	5726	10910	11896	17505	7743	8611	6378	6465	11641	9817	5646	6155	5477	6220	9305	10184	24550	28966	35715	11587	9284	6959	11008	305507	229503	5121	18088	5299	749843	705756	720904	10834	10965	5636	9007	5841	10403
760	7721	28875784	57	57_7721	8275	7339	3750	8290	9158	55368	38716	88548	62615	10910	11896	17505	7743	8611	6378	6465	11641	9817	5646	6155	5477	98163	87948	168199	24550	28966	35715	11587	9284	6959	11008	1748442	1668713	72513	82910	78576	1515400	1683608	1113785	10834	10965	5636	9007	5841	10403
761	7747	28959633	57	57_7747	8275	39993	47980	8290	9158	38774	90058	265470	147923	10910	11896	17505	7743	8611	6378	6465	11641	9817	64639	22118	25977	92075	117188	99660	24550	28966	35715	69522	62151	55170	226529	1874712	1864772	40197	57386	49589	1668015	1756766	638380	10834	10965	18571	9007	47805	86534
762	7884	29400517	57	57_7884	175505	191817	508031	370894	241648	252694	289241	239915	184894	229345	163861	305606	131098	141949	67261	78957	115793	91105	141647	63192	58014	1684897	1717867	1666734	24550	28966	35715	311607	289854	226512	2046475	2075523	2075076	79425	125856	96058	850724	926397	1761539	62317	73745	87751	9007	45769	10403
763	8119	30157816	57	57_8119	25292	7339	21155	8290	9158	50987	36101	39452	32021	84133	11896	82887	42954	8611	6378	39649	11641	9817	96270	121169	104545	425044	491185	381206	24550	28966	35715	79520	92503	88166	162546	173097	201314	39586	51410	48688	150959	151374	151605	10834	10965	5636	9007	5841	10403
764	8099	30093233	57	57_8099	8275	7339	3750	8290	9158	6928	47561	13252	5726	10910	11896	17505	7743	8611	6378	6465	11641	9817	5646	15405	5477	6220	9305	10184	24550	28966	411112	21897	20487	16193	11008	9211	8757	5121	7254	5299	197909	239446	197891	10834	10965	5636	9007	5841	10403
765	8088	30057817	57	57_8088	531130	557422	277495	778583	574408	619750	861858	774958	545040	205855	210363	155859	297842	286101	233651	180562	467695	316202	310951	323214	293216	1059378	940725	1176009	183929	335534	262181	234270	315479	242201	10519039	13838989	15207870	313833	376939	395840	2356356	2233581	1967745	431883	361089	381080	249703	314052	351816
766	8424	31141399	57	57_8424	5022	6250	3750	108788	6389	95863	123195	41209	5762	364511	328178	399333	5345	5862	3750	6250	7182	6189	3750	86017	106436	385620	334801	409664	557999	595074	526142	217575	297887	222306	6743	7185	6993	6250	124526	113661	312858	176908	287955	389912	368102	313928	5372	3750	6299
767	452	5454950	58	58_ 452	181259	133051	98138	89007	86410	91801	227600	223170	220451	136588	143078	131970	208434	215369	193260	216078	194391	183662	408014	385367	384873	81986	31499	85111	114590	150932	131436	254089	297566	284945	34295	33649	30710	143704	133278	139779	89332	89312	88830	149469	127494	115757	121834	112913	114522
768	760	6447650	58	58_ 760	956696	1059266	752824	1504136	1552410	1497507	960592	1062078	1093941	1568393	1939436	1395170	1219933	1281325	1552131	1374894	1857905	1720544	1159232	1072772	1105339	477554	578580	422434	1098184	1056720	1173122	1863851	1391697	1661372	48113	5160	5229	1116856	923719	988150	143881	177622	183644	2461123	2309891	2360405	1122119	1251080	1581842
769	1433	8616400	58	58_1433	1110640	1283921	1143081	1189647	1223231	1163542	1037308	1065018	1074114	834376	785917	752529	624620	617277	704931	1046868	1110656	1051123	1104239	907313	985995	607676	604123	533424	736835	691544	622435	1040666	966976	933674	96582	91752	82638	924741	810932	774641	500977	557248	516760	949114	907202	934381	871373	924194	937955
770	1476	8755217	58	58_1476	26667	14880	24072	3750	36791	6250	5063	5310	5799	10034	8526	9590	6250	3750	6250	17027	3750	6250	14610	3750	15667	7363	23194	8885	12957	7474	10352	8159	6648	3750	6250	5160	5229	3750	6250	3750	5434	14227	5653	8078	9144	19154	3750	6250	12553
771	1494	8813283	58	58_1494	23465	15045	10781	3750	21937	6250	5063	5310	5799	10034	8526	9590	3750	6250	3750	6250	3750	6250	14954	3750	9557	7363	23194	8885	12957	7474	10352	8159	6648	3750	6250	5160	5229	3750	6250	3750	5434	14227	5653	8078	9144	8114	3750	6250	3750
772	1560	9026300	58	58_1560	11735	11926	41700	21055	28513	19727	5063	5310	5799	10034	8526	9590	3750	6250	3750	13023	14016	15470	17249	15939	26102	7363	23194	8885	12957	7474	10352	8159	6648	20311	11183	5160	5229	3750	6250	3750	26698	14227	5653	72583	79535	83326	11916	3750	13076
773	1603	9164850	58	58_1603	23772	21763	18954	11883	8708	24986	5063	5310	5799	10034	8526	9590	3750	6250	3750	24485	6250	3750	7630	6250	16974	7363	23194	8885	12957	7474	10352	8159	6648	13085	6250	5160	5229	3750	6250	3750	5434	14227	5653	72101	85513	85199	10470	3750	15277
774	2300	11409900	58	58_2300	13839	16713	8941	6250	3750	6250	5063	5310	5799	897792	781553	845214	380955	368221	277494	270958	236291	189401	117261	133232	126902	129589	23194	155144	750382	727854	661467	308124	305048	272789	6250	5160	5229	130485	191507	157455	5434	14227	5653	211309	234076	254869	264481	204086	253938
775	2408	11758067	58	58_2408	10449	3750	6250	26891	30876	27561	5063	5310	5799	1164093	1098874	1323956	600194	688667	407245	367272	437085	394121	187352	210705	223420	236010	171520	281629	1504643	1336672	1119041	294738	328805	361738	60563	93473	70055	280564	329830	280419	25806	14227	33034	224631	208342	214808	250228	241784	269629
776	2673	12611716	58	58_2673	10322	3750	6250	3750	6250	3750	5063	5310	5799	10034	8526	9590	3750	6250	6206	10298	3750	6250	10111	3750	6202	7363	23194	8885	12957	46142	10352	8159	6648	3750	6250	5160	5229	3750	6250	3750	5434	14227	5653	8078	9144	8114	6841	3750	6250
777	2952	13510933	58	58_2952	3750	8937	6250	3750	6250	3750	5063	5310	5799	10034	8526	9590	6250	3750	6250	5611	3750	6543	6250	3750	6250	7363	23194	8885	12957	7474	10352	8159	6648	6250	3750	5160	5229	6250	3750	6250	5434	14227	5653	8078	9144	8114	6250	3750	6250
778	3035	13778133	58	58_3035	179365	188691	46322	239436	214387	244111	264430	268311	104359	232006	215211	240459	359833	375795	274793	237711	241772	188703	32311	27170	28261	213287	1437126	266162	1601695	695751	525526	331514	1649169	383479	209081	199351	182206	38705	44433	31777	84986	84086	5653	268352	238777	228464	2098790	242490	255163
779	3113	14029683	58	58_3113	109071	127110	107895	256533	242273	285963	136955	147633	241249	789812	744564	813036	630948	687758	565792	589209	496172	459353	165962	167964	146051	2382419	2125477	2255687	1138451	1462507	1340737	2157076	2311816	2621275	159327	249679	458219	157674	215098	203679	369029	188130	80307	2214879	2084524	2000932	2256210	2218609	2212316
780	3295	14616933	58	58_3295	27872	31730	17488	83739	76215	83522	41456	41553	36006	117962	116434	129875	81543	77508	51858	31690	49944	30662	19523	20394	23158	406770	494571	439526	677912	135722	96574	119400	425919	147192	87766	20553	182648	40248	54143	58935	5434	14227	5653	115480	104530	111333	308655	144305	142112
781	3323	14707033	58	58_3323	18045	12153	11280	6250	3750	6250	5063	5310	5799	10034	8526	9590	10043	3750	15714	23457	28111	22862	6351	11363	10603	45579	201102	45701	150242	19066	10352	36012	154377	30708	33263	43167	88144	26866	28700	9548	5434	14227	62587	8078	9144	8114	147559	91782	96343
782	3607	15621616	58	58_3607	47758	43532	40389	101612	111251	112617	62299	55379	56634	91734	79517	80973	73894	72507	79161	276609	292008	296128	51550	48978	53607	454969	488634	514283	392163	361056	254492	203666	225751	232412	573155	728726	210415	221584	284137	305362	210258	509295	543711	145367	9144	8114	1716668	1872817	1562840
783	3598	15592450	58	58_3598	3750	6250	3750	6250	3750	6250	5063	5310	5799	10034	8526	9590	6250	3750	5730	6250	3750	6250	3750	6250	3750	7363	23194	8885	12957	7474	41576	8159	6648	3750	6250	5160	5229	3750	6250	3750	5434	14227	5653	8078	9144	8114	72591	3750	33218
784	3563	15479950	58	58_3563	3750	6250	3750	20705	17051	32560	26315	5310	5799	10034	73026	62659	27658	30609	24777	22067	23546	15682	12000	10762	8985	85460	23194	776937	239479	217662	186668	166822	39301	40721	211067	184318	32979	17316	19503	35756	61085	206340	227018	8078	9144	8114	70958	71383	59517
785	3944	16708067	58	58_3944	107198	144884	80221	330046	371621	368482	244822	213528	216392	1054130	1067573	1279573	1145130	1142846	958590	611128	638376	487243	956014	973328	954886	1474584	1263731	1968787	1135164	908150	691598	900329	1103604	1316057	2689316	1932597	1969859	453237	490296	444833	1811878	376350	2048256	749647	671519	589044	232956	203141	615433
786	3920	16630733	58	58_3920	3750	6250	3750	15571	18459	13724	5063	5310	5799	10034	116343	104675	6250	3750	6250	3750	6250	3750	13980	6250	10158	16656	23194	124557	286328	271868	266664	8159	38982	41788	20847	5160	5229	6250	10329	3750	5434	14227	5653	8078	9144	8114	43546	38660	40421
787	3967	16782301	58	58_3967	15785	23546	3750	113563	130666	100201	5063	5310	5799	249080	647300	679452	63843	165810	94558	17906	15314	11984	32892	37633	26355	50329	23194	618376	1170021	1096412	1059089	92606	125500	123097	238348	16509	23633	3750	13891	6250	150325	14227	56963	85700	70254	63710	43129	46041	242612
788	3722	15992967	58	58_3722	12016	12868	31919	85570	82291	83529	76643	70424	71201	1242378	634191	607258	401852	377575	215539	306687	326709	384331	84366	95026	88780	336407	310430	395220	1800897	1548103	1244791	114298	267247	289234	1373635	2902112	1139382	333101	389884	312402	357759	14227	153553	78437	194578	153416	288251	247021	255954
789	3902	16572916	58	58_3902	78971	79010	44806	252990	227091	256358	194845	169834	154102	6646929	7390758	6749433	9372688	8939927	8785217	8121919	7687452	8041208	2364628	2933297	2975883	2230434	2624132	2505027	4792409	5220812	4465923	992049	1121066	1002290	2572768	2884232	2432840	2288199	2352431	2184287	2408308	2156856	2361387	735846	697026	658221	651988	618573	689543
790	3987	16846884	58	58_3987	24614	28518	24822	91360	107524	77575	82290	75445	80151	671683	1352431	1453526	667188	704156	736758	587168	594665	608737	116325	99848	89958	694303	705623	2385446	994367	886946	848682	405785	489321	412569	2754373	3627063	2846748	49568	53769	56863	2051549	121008	378141	396680	343170	312137	200534	164040	170910
791	4047	17040367	58	58_4047	3750	6250	3750	6250	3750	6250	5063	5310	5799	10034	8526	9590	3750	6250	3750	6250	3750	6250	3750	6250	3750	7363	23194	8885	12957	176965	10352	8159	6648	3750	6250	5160	5229	3750	6250	3750	5434	14227	5653	8078	9144	8114	20533	20246	48788
792	4037	17008066	58	58_4037	3750	6250	3750	9895	6250	3750	5063	5310	5799	98446	285169	298376	121787	6250	6496	3750	6250	3750	6250	15978	5504	7363	23194	8885	174396	1138362	179422	38952	112180	111685	18611	5160	5229	6250	3750	6250	51377	14227	5653	8078	75588	75710	66336	63744	31890
793	4386	18132549	58	58_4386	3750	6250	3750	6250	3750	6250	5063	5310	5799	149144	579768	9590	3750	14772	7956	6250	3750	7012	12048	17267	15877	7363	23194	8885	1114100	1789853	974787	8159	6648	3750	6250	5160	5229	3750	6250	3750	5434	14227	5653	8078	9144	8114	134881	13075	17239
794	4611	18857817	58	58_4611	9523	6250	3750	6250	3750	6250	5063	5310	5799	4611586	5337451	2426255	150843	1221661	1181021	454490	421618	397687	87708	91310	84744	1063428	991378	1122517	5096382	4920600	4077920	8159	6648	3750	343446	41580	389152	762946	836500	766064	19137	14227	5653	8078	9144	8114	841025	805397	105852
795	4432	18280983	58	58_4432	43725	40549	32910	160945	185270	144517	133736	118335	118875	5980933	6865292	6565422	5068814	4921067	4208365	4440421	3609517	3865844	4055113	4995964	3828445	1760764	1836443	1724475	5727813	6026655	5479082	1882035	2003292	1999321	180530	408185	222000	4601902	5469957	4251826	844992	825396	822178	1116402	1286257	1244342	2516489	2552919	2417217
796	4480	18435684	58	58_4480	6250	3750	6250	22088	27335	3750	5063	5310	5799	588814	6310635	594258	3750	148119	15211	69866	74449	72140	9952	17719	8372	7363	23194	8885	567983	3542453	501995	19547	6648	3750	50109	67253	46533	121072	123426	26539	5434	14227	5653	53261	43734	43933	184900	137268	125061
797	4230	17630466	58	58_4230	31942	27891	33317	162022	171669	175129	28014	5310	5799	6463523	5969501	6576734	1338907	1377229	138104	240014	258151	214425	248197	226967	187962	252766	182391	289630	6695303	5651234	5804034	881481	1158500	1133996	32454	184017	34653	3797116	3160119	104568	64850	14227	55784	314415	303489	332179	563930	529205	477164
798	4622	18893484	58	58_4622	6250	3750	6250	3750	6250	3750	5063	5310	5799	10034	147272	9590	3750	6250	5177	3750	8509	6250	16531	5504	3750	7363	23194	8885	12957	558878	10352	8159	6648	3750	6250	5160	5229	29445	36928	3750	5434	14227	5653	8078	9144	8114	10682	6250	8489
799	4795	19451050	58	58_4795	9545	9548	6250	47502	48776	35230	35662	34977	5799	2352162	2472088	2451218	1395847	1460945	1098534	1138500	963504	715752	406243	385474	342212	141331	23194	127721	2333829	2155646	1797962	236167	332100	327084	38855	65786	51134	712678	821173	865177	134928	134281	129905	303395	343726	279228	798364	751358	625748
800	4934	19898184	58	58_4934	9871	12804	6250	3750	6250	3750	5063	5310	5799	10034	8526	65063	6250	669583	460610	75873	73779	72454	14441	20156	16570	7363	23194	8885	12957	64439	10352	8159	107973	30451	8735	5160	5229	37852	45060	32793	5434	14227	5653	8078	9144	8114	11488	173166	5224
801	4950	19950001	58	58_4950	8298	6551	3750	11671	6250	18566	5063	5310	5799	2757197	2830599	2840460	338454	2836052	3238845	33961	38430	36590	42176	44262	39701	7363	23194	8885	2896699	878706	2795182	68931	337819	54313	23347	38357	5229	3750	19893	18157	116495	117650	91930	65635	9144	67488	46048	50051	51040
802	5107	20455734	58	58_5107	57836	56004	61084	125298	137889	146531	59657	63877	59144	3378673	3140750	3407341	2137506	3248468	3359944	179915	179250	188429	230707	225531	214122	200185	225825	223223	3145903	3304322	3127120	286180	2750471	327345	392544	455448	415948	72720	66450	73418	318669	322068	287623	45563	57366	69479	164232	178503	189810
803	5180	20691151	58	58_5180	115251	110078	162610	242839	231371	235370	130300	143271	142100	3738566	3674823	3787450	3319139	3467433	3477835	1437805	1498951	1401894	344740	305571	283103	1669196	1823835	1810245	3567991	3582059	3420716	2979393	3051137	2971553	1334825	1490476	1708185	532800	544306	550475	859121	849273	907728	2663957	2806252	2867595	2603582	2700459	2713601
804	5274	20994267	58	58_5274	6250	3750	6250	3750	6250	3750	5063	5310	5799	10034	8526	34559	85262	152257	45920	3750	12073	24052	10019	10001	5509	7363	23194	8885	12957	7474	10352	8159	6648	11845	13389	5160	5229	3750	12920	6250	5434	14227	5653	8078	9144	8114	26669	9299	34713
805	5207	20778133	58	58_5207	6250	3750	6250	3750	6250	3750	5063	5310	5799	1223263	1181176	1270095	149849	429526	169229	51253	30303	72062	8096	8295	7418	7363	23194	8885	833908	29398	839050	8159	6648	33804	29613	25664	5229	3750	6250	3750	5434	14227	5653	8078	9144	8114	21920	27456	17710
806	5468	21617184	58	58_5468	6250	3750	6250	3750	6250	43047	5063	5310	5799	10034	8526	9590	20613	80631	14793	9960	6250	6113	3750	6250	10240	7363	23194	8885	12957	7474	10352	8159	6648	6250	20140	24838	5229	3750	6250	3750	5434	14227	5653	8078	9144	8114	10309	3750	9245
807	5589	22007299	58	58_5589	3750	6250	3750	6250	3750	42839	5063	5310	5799	10034	8526	9590	16181	23331	15620	6250	3750	6250	3750	6250	3750	7363	23194	8885	12957	7474	10352	8159	6648	14401	32749	5160	5229	3750	6250	3750	5434	14227	5653	8078	9144	8114	7520	3750	16271
808	5517	21775517	58	58_5517	20597	20767	25702	44697	56621	119403	51845	5310	5799	10034	8526	29406	51790	42376	48978	10606	11310	10724	6250	10565	6055	80444	23194	74702	12957	7474	10352	8159	46128	35851	25126	32773	5229	6250	27418	3750	5434	14227	5653	8078	9144	8114	15392	13566	16187
809	5690	22332300	58	58_5690	52319	33252	51726	116789	125856	919659	42275	45824	52835	10034	51082	45639	789730	602754	354506	194469	193656	171527	20046	21052	15807	94259	23194	66610	79748	74879	61093	75396	85137	92195	52157	50969	50041	3750	14906	22114	65848	14227	71659	159440	131523	144877	45488	49435	57223
810	5655	22219801	58	58_5655	6480	3750	13107	6250	49801	45993	5063	5310	5799	10034	8526	9590	15009	3750	13638	6337	6250	3750	6250	3750	6250	7363	23194	8885	12957	7474	10352	8159	6648	8093	16054	12513	5229	6250	3750	6250	5434	14227	5653	8078	9144	8114	16728	12928	11616
811	5968	23228649	58	58_5968	48102	35922	950797	38819	1268541	1227793	1153424	991561	41395	10034	8526	9590	3750	6250	9017	24825	15919	16559	3750	6250	3750	7363	23194	8885	12957	7474	10352	8159	6648	13643	282359	315762	359778	31401	31896	31797	42661	14227	62688	8078	9144	8114	9688	14997	11619
812	5989	23296350	58	58_5989	972281	921970	1091114	1260201	1319412	1316374	1255823	1224606	1163831	10034	8526	9590	3750	6250	12207	26960	17385	17692	3750	6250	3750	847165	860916	895551	12957	7474	10352	8159	6648	19362	549445	654219	706431	156348	161935	145340	867474	870021	844415	8078	9144	8114	448265	454132	447798
813	6063	23534901	58	58_6063	14446	11842	31161	17791	23238	29830	40303	5310	5799	10034	8526	9590	3750	6250	5738	3750	6250	3750	6250	3750	6250	7363	23194	8885	12957	7474	10352	8159	6648	6250	76807	98842	113986	3750	7063	6250	69535	14227	60110	8078	9144	8114	9081	6250	3750
814	6275	24217716	58	58_6275	6250	3750	11848	6250	11750	3750	5063	5310	5799	10034	8526	9590	3750	6250	3750	6250	3750	6250	3750	6250	3750	7363	23194	22355	12957	7474	10352	8159	6648	3750	8955	5160	5229	6250	3750	6250	5434	14227	5653	8078	9144	8114	6250	3750	6250
815	6309	24327351	58	58_6309	9013	6250	7156	3750	16912	6250	32886	5310	5799	10034	8526	9590	89370	98286	103729	137175	126530	131095	93152	95594	90227	103960	137491	136074	103575	7474	10352	156333	212748	217980	90725	118652	102679	6250	130105	152510	64847	14227	75536	8078	55093	8114	73552	239319	6952
816	6557	25126566	58	58_6557	3750	6250	3750	6250	3750	6250	5063	5310	5799	10034	8526	9590	6250	3750	12215	6250	3750	17071	6250	3750	6250	112794	23194	61603	92033	7474	10352	58015	74724	49641	112185	48895	31946	6250	3750	6250	5434	14227	5653	8078	9144	8114	6728	6250	13871
817	6548	25097401	58	58_6548	3750	6250	3750	6250	3750	6250	5063	5310	5799	281341	311674	299885	99080	157112	130292	107486	122645	163108	131705	51283	47667	269387	235086	239861	217189	214620	219054	208139	253816	192779	112592	240020	133314	119949	89177	95532	48903	14227	61576	8078	43828	65327	212892	171808	266194
818	6593	25242184	58	58_6593	3750	6250	3750	6250	3750	6250	5063	5310	5799	10034	8526	9590	3750	6250	3750	6250	3750	6250	3750	6250	3750	17370	23194	97998	12957	7474	10352	8159	6648	3750	6250	5160	5229	3750	6250	3750	5434	14227	5653	8078	9144	8114	3750	6250	15121
819	6678	25515368	58	58_6678	45017	51423	85839	169857	147932	153443	80735	72563	68773	247872	265347	286438	111127	96747	70350	110975	107767	89497	73593	128449	159681	525502	494174	558292	59353	157102	341381	182932	211761	183207	515459	591793	692058	140298	102789	55067	1267111	1200347	1068054	119137	98653	73613	310140	95564	316717
820	6896	26217184	58	58_6896	6250	3750	6250	3750	6250	3750	5063	5310	5799	10034	8526	9590	6250	3750	6250	3750	6250	3750	6250	3750	6250	7363	23194	8885	9169	7474	10864	8159	6648	6250	28969	5160	5229	3750	6250	3750	5434	14227	53202	8078	9144	8114	6250	3750	5740
821	6897	26220566	58	58_6897	3750	6250	3750	6250	3750	6250	5063	5310	5799	94120	91930	91083	6250	3750	7140	6250	3750	6250	60997	3750	6250	59874	23194	8885	9169	44859	10864	8159	6648	11371	58927	41188	34318	23793	32318	25457	78819	14227	112807	8078	9144	8114	98411	6250	86079
822	6892	26204433	58	58_6892	71745	92908	29533	129210	67549	60786	27649	78750	32564	56536	37535	15773	31974	20067	26234	155134	94951	31208	3750	62843	49808	77648	23194	76649	9169	44969	10864	152836	78221	48246	52469	34414	94672	63239	3750	6250	100957	125249	109201	8078	9144	8114	101568	105809	115783
823	6982	26494801	58	58_6982	6250	3750	6250	3750	6250	3750	5063	5310	5799	7276	8526	15773	3750	6250	8940	3750	6250	3750	6250	3750	6250	7363	23194	8885	9169	16126	10864	8159	6648	6250	20964	5160	13208	3750	6250	3750	5434	14227	42775	8078	9144	8114	15488	3750	30508
824	7192	27171350	58	58_7192	52930	42178	3750	6250	3750	6250	5063	5310	5799	7276	8526	15773	6250	3750	10068	6250	3750	6250	7168	3750	6250	55204	23194	95221	9169	16126	10864	8159	6648	6250	194120	124779	117613	19845	11536	49612	122641	311157	161572	8078	9144	8114	29014	33445	67578
825	6968	26449484	58	58_6968	27265	28712	110138	355497	371772	352116	230539	204416	251047	7276	8526	15773	15448	14691	5806	3750	6250	10440	9889	12659	15003	327245	478215	422478	9169	16126	10864	178553	24534	25692	388751	552554	409304	418627	471473	506452	559089	716203	394470	52227	9144	8114	183378	162198	183530
826	7246	27345316	58	58_7246	16222	11877	19520	21960	22477	20307	204774	35095	211177	7276	8526	15773	3750	6250	3750	6250	3750	6250	7504	3750	5359	73127	451780	130174	9169	16126	10864	10748	6648	3750	678090	555350	274006	220029	231993	299384	546268	370612	562278	8078	9144	8114	47312	48777	3750
827	7276	27441668	58	58_7276	16821	15472	37591	111282	132440	133307	222020	253718	379129	7276	8526	15773	6250	3750	10045	6250	3750	6250	8756	5487	8174	378694	658768	643982	9169	16126	10864	10748	189711	175145	724506	742926	832356	557301	563450	433940	643940	536272	470507	322416	268126	249221	155041	185550	194007
828	7281	27457817	58	58_7281	6250	3750	6250	3750	6250	3750	5063	5310	5799	7276	8526	15773	3750	6250	3750	6250	3750	6250	3750	6250	3750	21109	23194	8885	9169	16126	10864	10748	6648	3750	201595	35621	92054	9418	6250	3750	13462	198809	12824	6020	14239	13206	3750	6250	3750
829	7345	27664066	58	58_7345	3750	6250	3750	6250	3750	6250	5063	5310	5799	7276	8526	15773	6250	3750	6250	3750	6250	3750	6250	3750	6250	7363	23194	8885	9169	16126	10864	10748	6648	6250	114331	6188	19325	3750	6250	3750	12821	14227	5653	6020	14239	13206	3750	6250	3750
830	7386	27796101	58	58_7386	3750	6250	3750	6250	3750	6250	5063	5310	5799	7276	8526	15773	6250	3750	6250	3750	6250	3750	6250	3750	6250	7363	23194	8885	9169	16126	10864	10748	6648	6250	85393	6188	61113	3750	6250	3750	108366	14227	5653	6020	14239	13206	3750	6250	3750
831	7416	27893234	58	58_7416	3750	6250	3750	12318	6250	3750	31865	5310	5799	7276	8526	15773	6250	3750	6250	3750	6250	3750	6250	3750	6250	103547	23194	64925	9169	16126	10864	10748	6648	6250	433743	85888	325944	43334	54079	324250	189501	473035	179670	6020	14239	13206	6250	3750	6250
832	7446	27989849	58	58_7446	5579	22414	28599	103955	3750	21287	16235	29801	5799	7276	8526	15773	3750	6250	6321	3750	6250	3750	6250	3750	6250	261021	248130	243525	9169	16126	10864	10748	6648	6250	274380	419031	240622	223915	252919	207211	227424	625509	215649	6020	14239	13206	6250	3750	6250
833	7688	28769800	58	58_7688	6250	3750	6250	3750	6250	3750	5063	5310	5799	7276	8526	15773	6250	3750	6250	3750	6250	3750	6250	3750	6250	7363	23194	8885	9169	16126	10864	10748	6648	6250	64042	61458	388249	3750	6250	3750	59512	14227	58505	6020	14239	13206	3750	6250	3750
834	7705	28824484	58	58_7705	6250	3750	6250	3750	6250	3750	5063	5310	5799	7276	8526	15773	3750	6250	3750	6250	3750	6250	3750	6250	3750	7363	23194	8885	9169	16126	10864	10748	6648	3750	392240	44352	446038	143299	6765	18798	219110	97031	213791	6020	14239	13206	3750	6250	3750
835	7724	28885416	58	58_7724	3750	6250	3750	26610	6250	3750	37714	37543	44645	7276	8526	15773	6250	3750	6250	3750	6250	3750	6250	6945	6489	410233	400606	351844	9169	16126	10864	10748	6648	6250	423065	501243	545954	291530	336898	341909	421673	431708	378896	6020	14239	13206	10252	13433	11019
836	7762	29007816	58	58_7762	3750	6250	3750	6250	3750	6250	5063	5310	5799	7276	8526	15773	6250	3750	6250	3750	6250	3750	6250	3750	6250	16330	384393	415318	9169	16126	10864	10748	6648	3750	551083	570357	473971	163386	367210	198614	307538	57873	368803	6020	14239	13206	3750	6250	3750
837	7874	29368233	58	58_7874	25202	29359	25633	53331	103338	102642	228516	215020	239584	7276	8526	15773	3750	7460	5852	6250	8700	9013	19044	16536	17770	262364	279450	222717	9169	16126	10864	10748	26266	26477	556529	681298	573256	333487	184040	440722	304690	484250	488404	6020	14239	13206	154048	132485	153708
838	7902	29458334	58	58_7902	3750	6250	3750	6250	3750	6250	5063	5310	3750	7276	8526	15773	6250	3750	6250	3750	6250	3750	6250	3750	8559	7363	16666	8885	9169	16126	10864	10748	10488	3750	10367	12669	20762	6250	3750	6250	23059	14227	46256	6020	14239	13206	6250	3750	6250
839	8137	30215883	58	58_8137	10702	6250	3750	6250	10611	3750	5063	5310	6250	7276	8526	15773	6250	3750	6250	3750	6250	3750	9919	7843	6767	7363	16666	8885	9169	16126	10864	10748	10488	13675	13329	5160	5229	3750	6250	3750	46648	171218	138098	6020	14239	13206	15289	6250	16312
840	8091	30067450	58	58_8091	29943	15042	22468	30533	33893	39477	36601	32497	3750	7276	54773	111668	14147	13556	12615	13210	28660	15776	23112	19302	26481	67184	16666	90065	9169	16126	10864	81098	89407	62874	766453	1034411	1087668	56446	56539	65331	176113	344204	346078	6020	104701	100272	15227	16189	16415
841	8422	31135151	58	58_8422	3750	6250	3750	6250	3750	6250	3750	5239	6250	7276	6705	14426	3750	6250	3750	6250	3750	6250	3750	6250	3750	8960	16666	10937	9169	173542	10864	9079	8369	6603	32877	36777	3750	6250	3750	6250	6073	11315	5770	6020	12866	12158	3750	6250	3750
842	450	5448433	59	59_ 450	11983	8612	7414	6250	3750	6250	13329	5239	18415	7276	6705	14426	13003	13300	15029	13816	16560	13242	26636	28465	28867	8960	16666	10937	9169	21752	10864	9079	23134	6603	3750	5107	6250	9669	3750	6250	6073	11315	5770	6020	12866	12158	3750	6250	3750
843	759	6444533	59	59_ 759	72298	88515	62073	129220	121059	112995	80410	85390	85429	132514	150374	113276	86404	97404	122521	108708	140676	141301	97015	84589	88041	8960	16666	10937	93259	87034	94250	147982	108977	135691	6250	5107	3750	96834	71554	76897	6073	11315	5770	187390	188061	188300	92114	103795	131245
844	1455	8687500	59	59_1455	6250	3750	7320	6250	3750	6250	3750	5168	6250	3750	6250	6896	6045	6250	3750	6250	3750	6250	3750	5542	5153	8960	16666	10937	5382	18726	11377	3750	6250	3750	6250	5107	3750	6250	3750	6250	6073	11315	5770	111860	83995	113682	6250	3750	6250
845	1434	8619534	59	59_1434	129142	142831	129854	135554	143495	126019	119384	131169	124229	96946	91414	88653	72043	64849	90428	123374	135695	128717	131350	99913	112092	63288	67787	10937	77121	18726	72291	128514	119901	106581	6250	15757	3750	108424	95842	97218	58527	61554	65679	74058	104860	88587	102674	102922	117274
846	2299	11406767	59	59_2299	3750	6250	3750	6250	3750	6250	3750	5168	6250	222558	225523	258847	103192	136136	60263	76194	65349	41339	37428	36610	28840	10557	10137	10937	228546	189748	169439	72713	100600	89463	3750	5053	6250	47658	38157	40479	6711	8403	5886	62351	54224	57256	58114	62912	45298
847	2409	11761200	59	59_2409	3750	6250	3750	6250	3750	12928	6250	5168	3750	449211	421009	419276	242813	244306	122432	163224	110231	90870	55573	66092	54686	64084	57921	10937	491842	388491	331911	98183	113763	103206	6250	37582	3750	94432	118164	80832	6711	8403	5886	75148	43251	78806	84265	65297	58962
848	3034	13774734	59	59_3034	27280	41312	23413	67173	68209	52973	24714	5168	15492	50461	55663	38248	60109	49922	48019	41635	37731	45468	6408	7066	9516	253217	237845	478257	118503	289393	125556	291429	69415	197264	41963	5053	31871	18302	6250	26700	6711	8403	5886	102458	34031	178925	45299	445977	44319
849	3116	14039317	59	59_3116	16670	29393	23068	45173	51417	32150	71671	66337	62494	147961	169495	189390	138220	129404	76665	126907	89637	116004	26331	26455	23260	504220	493922	471810	311941	156960	260532	489007	486720	566201	43435	53558	42137	28850	31432	21679	49847	8403	49446	481179	405069	472807	467002	570887	579085
850	3094	13968483	59	59_3094	6250	3750	6250	3750	6250	3750	6250	5168	3750	6250	3750	6896	6250	3750	6250	5278	3750	12791	6250	9506	3750	10557	10137	12990	5382	18726	11377	3750	6250	3750	6250	5053	3750	6250	3750	10656	6711	8403	5886	3750	6398	6019	6250	3750	6250
851	3013	13707300	59	59_3013	6250	6780	3750	22729	25923	19841	19453	5168	17636	6250	3750	6896	8293	3750	6250	32491	29748	29117	11233	5468	3750	10557	10137	12990	97275	18726	11377	28842	3750	36215	6250	5053	3750	6250	3750	7980	6711	8403	5886	29589	6398	6019	3750	40324	6250
852	3299	14629950	59	59_3299	41566	12960	10264	24625	12115	25159	16181	5168	15378	31057	24568	64214	20119	15550	9631	37073	11083	9938	9290	12833	19709	10557	40247	12990	106224	18726	11377	73430	42694	77092	3750	5053	35623	13496	6250	10058	6711	8403	5886	33409	6398	50955	42105	48878	30200
853	3558	15463800	59	59_3558	6250	3750	6250	3750	6250	3750	6250	5168	8775	3750	6250	6896	8266	9492	6250	7838	5283	6002	12232	3750	6250	10557	10137	12990	35722	18726	11377	6250	3750	6250	3750	5053	6250	3750	6250	3750	6711	8403	5886	3750	6398	6019	6250	10291	3750
854	3723	15996100	59	59_3723	6250	3750	6250	9358	13124	13548	3750	5168	7830	6250	3750	6896	234319	289033	162918	342633	270509	197739	87524	76591	80599	62683	67482	63200	912808	877709	746646	155402	24130	215005	24805	64453	26592	229114	24678	234556	6711	8403	28619	139523	116048	143202	968652	847226	933851
855	3609	15628134	59	59_3609	6250	3750	6250	3750	6250	3750	6250	5168	3750	6250	3750	6896	6250	3750	6250	6074	7945	3750	8341	7381	6250	10557	10137	12990	5382	18726	11377	6250	3750	6250	3750	5053	6250	3750	6250	3750	6711	8403	5886	3750	6398	6019	18953	14958	6250
856	3601	15602350	59	59_3601	6250	3750	6250	3750	6250	14492	3750	5168	6250	3750	6250	6896	7730	9728	6860	32476	38451	35545	5752	9385	9243	10557	10137	89230	164319	107811	102291	30509	13254	6250	3750	18423	6250	3750	6250	7315	6711	8403	5886	6250	6398	6019	33760	33687	23916
857	4032	16992184	59	59_4032	6250	3750	6250	3750	6250	3750	6250	5168	3750	259091	32583	6896	43031	5136	5282	3750	6250	3750	7207	5079	6250	473141	459086	444129	285102	105481	11377	32812	18299	41808	172230	5053	820815	21854	25798	25502	570798	393716	5886	22103	6398	6019	44638	47237	21584
858	4199	17530466	59	59_4199	3750	6250	3750	19164	16164	30624	6250	5168	6105	392699	280078	272787	233317	43138	33963	6250	3750	6913	16318	10999	12616	438596	842203	439450	625720	773141	269213	134282	41180	23917	905559	124231	988759	26851	31460	32182	1055270	690580	398665	13215	6398	6019	210402	253008	234199
859	3944	16708067	59	59_3944	79219	69972	25244	168533	162095	167168	120432	127604	83781	1003492	919389	915189	545904	630724	380777	301828	281521	293898	100178	97271	94682	441198	999521	822625	766008	443807	648935	153295	204142	155333	1630910	783618	1503717	306340	278858	354496	1066358	900659	990852	85583	94196	87802	365817	343172	273875
860	3912	16604683	59	59_3912	252959	291419	343408	997802	1073689	1063226	877268	939308	919315	784346	746375	750592	1576389	1552180	715752	1371360	1245962	622801	510877	418459	447579	713368	727402	1382221	867967	709130	699372	194918	217112	135758	2577353	3643897	1441731	230334	257650	254761	544290	575892	606674	261388	266800	233112	197244	215676	199862
861	3987	16846884	59	59_3987	311002	324552	410862	1127166	1219119	1221412	1057352	1084699	1005752	1153680	1126544	1083624	689562	719764	1417127	565101	615292	1233014	374555	402645	410876	1386517	1294993	636179	442678	265357	413083	319605	163473	267146	1350844	1613226	2478613	260229	372704	271457	665251	1032391	692141	188300	169755	190154	209583	225495	215066
862	4045	17033850	59	59_4045	6250	3750	6250	3750	6250	3750	6250	5168	3750	42222	6250	6896	3750	6250	3750	6250	3750	6250	3750	6250	3750	10557	10137	12990	48642	18726	11377	12593	8586	3750	6250	5053	183696	3750	6250	3750	6711	8403	5886	3750	6398	6019	15572	34698	35907
863	4070	17114584	59	59_4070	6250	3750	6250	3750	6250	3750	6250	5168	3750	207092	12606	6896	6250	6741	3750	6250	3750	6250	3750	6566	6250	10557	498267	12990	445547	378197	11377	27970	31376	22826	127168	5053	487098	8174	12544	6250	352963	708573	5886	3750	6398	6019	30767	34581	41262
864	4077	17137234	59	59_4077	3750	6250	3750	6250	3750	6250	3750	5168	6250	3750	6250	6896	6250	3750	6250	3750	6250	3750	6250	3750	6250	10557	10137	12990	5382	18726	11377	6250	3750	6250	3750	5053	148917	6250	3750	6250	6711	8403	5886	6250	6398	6019	3750	19135	6250
865	4215	17582033	59	59_4215	27055	23240	16652	9331	6250	3750	6250	5168	43148	2445613	220548	203896	407648	224996	364224	163601	150916	126623	31557	23027	19944	162764	10137	12990	2289866	348528	146701	6250	3750	6250	3750	29506	19693	6250	3750	52066	6711	8403	5886	6250	6398	6019	298973	304659	260059
866	4411	18213017	59	59_4411	23986	25501	15931	80375	74384	86178	67140	49755	6820	2964633	3066320	3845048	1828031	527335	539892	1702495	78682	1031177	73611	65345	55020	421826	311887	392973	3208528	3028073	2328880	631762	525661	668213	111959	111221	141118	1155305	283201	2237705	6711	8403	264434	222712	237472	500614	221774	232915	239142
867	4427	18264851	59	59_4427	52014	30966	25785	76110	90270	105245	20285	5168	20133	3459828	4104275	3767297	2658204	2695570	2392144	2132214	2616635	2445634	2587000	2341982	2481513	523018	545677	520728	3260097	3701581	3320247	975163	943133	958364	63961	90204	76490	2637826	2422278	2928382	346751	325473	5886	537071	512312	257608	739134	778593	756135
868	4385	18129433	59	59_4385	3750	6250	7765	12020	14988	16329	3750	5168	6250	3392670	3063370	3351979	912265	412610	1057630	70009	36653	72308	10295	14446	5672	118272	119736	159370	3594632	3061036	2728390	6250	383224	391053	3750	5053	6250	37255	42294	36053	6711	8403	5886	27420	28268	6019	67398	86842	49264
869	4232	17636984	59	59_4232	3750	6250	3750	6250	3750	23707	6250	5168	3750	2500847	2213153	2497127	517254	6743	6250	39243	44511	34848	3750	5698	6250	10557	10137	12990	3306024	1290623	847670	6250	13547	3750	6250	5053	3750	21628	17403	14030	6711	8403	5886	3750	6398	6019	52843	46065	40615
870	4590	18790367	59	59_4590	23490	3750	6250	20121	24599	15695	18970	5168	10498	3166404	3311101	3403510	449260	568145	382686	444116	406196	435964	157461	162372	161296	60273	65249	12990	2660700	975410	2210700	635877	622128	648068	6250	20006	3750	309715	373023	364729	53921	54573	45668	147380	119570	115550	367852	396156	295990
871	4857	19650267	59	59_4857	6250	3750	10314	6250	3750	6250	3750	5168	6250	1029754	998837	933752	68379	27521	30451	6250	21695	38795	10941	5497	3750	10557	10137	12990	978633	18726	774013	3750	6250	3750	6250	5053	3750	6250	3750	18324	6711	8403	5886	6250	6398	6019	3750	6250	3750
872	4793	19444532	59	59_4793	21622	17436	21665	15664	17490	22338	6250	5168	3750	938338	918167	945995	691168	95925	94744	85254	86884	79922	9676	8403	6124	10557	10137	12990	1078306	1216924	1164848	104974	135233	162778	67222	96008	63761	17198	24725	16377	6711	8403	66750	48823	47905	49990	132010	157347	162852
873	4939	19914583	59	59_4939	3750	6250	3750	6250	3750	6250	3750	5168	6250	21187	3750	6896	22904	24742	24197	10625	25212	6250	3750	6250	3750	10557	10137	12990	5382	18726	11377	3750	6250	3750	6250	5053	3750	6250	3750	6250	6711	8403	5886	6250	6398	6019	9840	3750	6250
874	5270	20981516	59	59_5270	15116	12980	22530	31767	30263	25407	43004	50728	39842	5163684	5317935	4739753	16448	42663	37498	25847	14234	14664	14405	8409	9458	10557	10137	12990	5205180	4211889	182875	198795	205925	209207	185939	220537	160288	20691	14777	24055	69534	77464	34659	17125	6398	6019	40293	39548	42045
875	5207	20778133	59	59_5207	120968	127366	107402	234032	244187	218053	227327	228001	222581	5718923	5782873	5761895	47933	5572704	5566143	18136	20742	29375	101423	101733	91875	148013	147893	130873	5352257	5545569	5448770	4121889	4723971	4843529	133558	169491	183645	15723	24271	18469	77168	89119	80127	88079	84510	87203	85227	83782	90700
876	5176	20678133	59	59_5176	94961	84121	111624	214339	236651	211134	218285	224410	213821	6265503	6131024	6314962	5548716	5911960	5876283	2376337	2457205	2317512	382038	376712	349837	2789684	2982696	3000688	6000996	5905025	5758032	5025214	5304993	5062579	632544	729640	668909	893012	876018	936667	1354758	1475254	1449967	4515917	4743685	4769842	4412806	4589676	4714750
877	5286	21033066	59	59_5286	11154	12172	10009	26910	27487	11652	3750	5168	15402	249485	248005	259792	27917	15448	20757	5465	5276	14061	3750	6250	3750	10557	10137	12990	183307	181265	11377	76323	80372	84574	3750	5053	6250	3750	6250	3750	6711	8403	5886	25101	6398	6019	19985	10921	22546
878	5513	21762501	59	59_5513	6250	3750	6250	18074	3750	17746	6250	5168	3750	22960	24792	6896	9125	8328	7724	8115	5202	5999	6250	3750	5311	10557	10137	12990	25249	18726	11377	17618	7198	3750	20054	19867	17680	6250	3750	10778	6711	8403	5886	3750	6398	6019	12495	9282	16405
879	5681	22303383	59	59_5681	3750	7812	9658	69147	20365	99895	75718	5168	92873	6250	3750	6896	75046	52484	8679	20828	20391	20493	6250	5300	5432	10557	62809	12990	5382	18726	11377	274872	308446	269597	41175	66597	55616	12114	6563	8892	6711	8403	5886	19842	6398	6019	13781	10300	18350
880	5878	22938551	59	59_5878	6250	3750	6250	9216	3750	6250	3750	5168	6250	3750	6250	6896	6142	7665	6250	6893	7400	3750	6250	3750	6250	10557	10137	12990	5382	18726	11377	6250	27169	3750	6250	5053	3750	6250	3750	5398	6711	8403	5886	3750	6398	6019	17230	11171	6250
881	6225	24056767	59	59_6225	85437	60647	12951	51545	90188	4018481	62603	83435	72129	28194	29242	6896	49801	66124	53304	9502	23708	21568	6200	5255	5465	98631	94866	86694	5382	18726	11377	60783	58437	66622	277941	354540	277566	30898	32616	32310	57696	82759	59838	6250	6398	6019	41093	49804	61146
882	6183	23921618	59	59_6183	71477	65904	80733	4094718	57358	4383760	148714	165308	164161	149083	147611	147208	125339	134516	139585	28506	23540	17933	10601	9757	8665	578240	591958	547390	82837	247431	235774	47105	57408	49908	935264	1019204	1177626	484219	483367	503181	698260	751722	770677	3750	6398	6019	217085	217510	258703
883	6159	23844017	59	59_6159	3236354	3300857	3780569	4325529	4511927	4491404	4239093	4121703	4126852	93523	127106	119326	65484	105564	98532	99981	96083	85820	50383	51095	38553	2896893	2937284	2998931	224987	155273	133703	124393	154742	140594	859932	1099443	936281	454185	467520	471803	3029325	3005547	2880903	31162	39175	43747	1524473	1566472	1500881
884	5982	23273966	59	59_5982	6005	6250	3750	6250	7940	75160	3750	5168	5503	6250	3750	6896	7709	9346	8221	3750	6250	3750	6250	3750	6250	10557	10137	12990	5382	18726	11377	6250	3750	6250	8587	5053	3750	6250	3750	6250	6711	8403	23848	6250	6398	6019	12012	39922	10060
885	6052	23499216	59	59_6052	11301	5863	6250	41197	41933	42159	3750	5168	24739	6250	3750	6896	11391	12538	10820	6250	3750	6250	3750	6250	3750	10557	10137	12990	5382	18726	11377	3750	6250	3750	64836	83785	35528	14866	6250	13201	20720	8403	12336	6250	6398	6019	42609	25022	35165
886	6289	24262766	59	59_6289	7538	8151	12669	20651	26329	26865	21520	34860	15678	26462	3750	6896	10236	28688	54180	18011	6877	17415	6495	6850	9454	10557	10137	12990	17018	18726	11377	3750	14474	6250	58665	65483	54294	34948	36645	39017	41352	24726	46294	6250	6398	6019	78141	85208	93713
887	6311	24333599	59	59_6311	8303	10780	7305	26314	33884	34441	137561	162124	156415	116444	127118	124903	40203	44432	40721	52565	55674	52667	43550	44181	35389	675216	674089	656943	79338	18726	95629	63468	78243	96415	853953	1100367	999652	544885	555058	572547	732040	791572	801441	22387	6398	6019	128730	134401	137414
888	6461	24816933	59	59_6461	3750	6250	3750	6250	3750	6250	3750	5168	6250	3750	6250	6896	20757	11357	25441	16196	6121	7441	5597	5478	5927	10557	10137	12990	5382	18726	11377	28116	28109	26599	6250	35713	3750	24724	6250	9792	6711	21384	5886	3750	6398	6019	71073	77409	76294
889	6264	24182301	59	59_6264	6250	3750	6250	3750	6250	3750	6250	5168	3750	6250	3750	6896	5043	20337	5725	6362	3750	6250	3750	5319	6250	10557	10137	12990	5382	18726	11377	6250	3750	6250	3750	5053	6250	3750	6250	5190	6711	8403	5886	6250	6398	6019	25064	11080	21860
890	6551	25107033	59	59_6551	70928	50056	69785	63856	82231	74952	220504	281116	273669	23830672	27026152	25941600	9399153	9699186	10814601	11095300	10823031	10229458	7587251	7192552	7245222	16009889	17555316	17003746	21062002	21736640	22156434	16597515	17808064	17843280	6975725	8399794	6502338	5264556	5794758	5697284	1392964	1592690	1493274	1387043	1491920	1532957	30504056	32397704	33072324
891	6617	25319017	59	59_6617	3750	6785	12240	23156	19609	20996	6250	5168	12807	75681	62200	74147	15919	21392	33877	13284	13162	12576	15907	15181	5468	775289	834096	830578	109614	120497	97926	1675247	1766371	1798194	31922	43323	85854	26204	25603	31915	155473	159785	132429	61997	66293	63175	41833	38848	57181
892	6640	25392717	59	59_6640	3750	6250	3750	6250	3750	6250	3750	5168	6250	3750	6250	6896	16569	17310	18047	14152	3750	6250	9558	8066	6311	10557	10137	12990	5382	18726	11377	6250	9819	13868	3750	5053	6250	10768	3750	14593	6711	8403	5886	6250	6398	6019	23804	26746	39922
893	6678	25515368	59	59_6678	6250	3750	6250	9667	3750	6250	3750	28867	19731	19944	21237	18205	15211	11931	16487	9643	13126	15269	7341	9288	8380	10557	10137	12990	17710	18726	99714	31783	35997	31366	6250	71544	34173	25709	29072	11629	6711	63964	5886	3750	6398	6019	99766	115599	130042
894	6893	26207550	59	59_6893	1012484	1233834	354847	1497555	1062233	760108	387277	1211887	456794	784421	382990	410897	375854	227470	352614	2177145	1241064	363075	1076682	900299	604761	643583	473382	301212	849094	618464	433289	2070730	735974	540040	799328	644983	1285243	808850	1351241	762636	1146466	785973	625943	1658140	1317480	1021548	1175014	1305299	1261900
895	6742	25721350	59	59_6742	6250	5057	3750	12634	15029	6250	38186	47489	39208	98996	102806	108945	37309	40577	36629	5130	6613	5081	6445	7720	9239	75979	79024	12990	163530	187639	176938	52896	52843	42722	54114	72442	63210	35725	33519	37945	84793	88534	81384	6250	6398	6019	119829	130932	134314
896	6971	26459383	59	59_6971	31319	30960	76048	224647	243831	244661	135227	139428	135639	223328	238387	234063	177967	190640	200535	128379	121951	104843	140180	154757	145943	319940	396014	420218	161367	207225	197801	33821	33631	40356	283744	183689	165502	43532	79058	67116	488728	550131	502719	6250	6398	6019	288498	311673	357281
897	7172	27107033	59	59_7172	108675	111929	151339	132992	111186	128577	192340	224195	199255	6250	3750	6896	14978	10195	7682	3750	6250	3750	8022	6250	3750	230994	331777	325329	5382	11810	8687	3750	25695	6250	699648	574799	569410	268007	340602	354242	4201871	4676476	4429721	3750	6398	6019	1164577	1256073	1386006
898	7306	27538282	59	59_7306	600600	539348	801092	2890037	3160410	3357833	11036089	11789885	11867659	6250	3750	6896	12088	9980	13733	3750	6250	5444	75028	30378	26822	25516442	25549570	24615656	5382	11810	8687	68815	68566	61808	31463354	32764528	32532090	22883428	22621026	22766374	26002064	28199822	27989476	97544	96714	88520	5772027	5936646	5906027
899	7335	27631767	59	59_7335	15248	13077	14826	81750	77603	98442	141315	126710	79070	6250	3750	6896	3750	6250	3750	6250	3750	6250	3750	6250	3750	10557	10137	12990	5382	11810	8687	3750	6250	3750	6671	8248	5520	6250	16114	6569	6711	35003	22399	6250	3750	6250	15504	13360	9268
900	7400	27841400	59	59_7400	26815	23644	41918	173679	168224	152744	84775	77574	125274	3750	6250	6896	6250	11806	8554	5060	3750	6250	3750	6250	3750	10557	10137	12990	5382	11810	8687	3750	6250	3750	128215	114302	127220	6250	10856	12394	1129047	1272131	1193499	6250	3750	6250	3750	6250	19530
901	7510	28195833	59	59_7510	6250	3750	6363	7366	6250	3750	6250	5168	5776	3750	6250	6896	3750	6250	3750	6250	3750	6250	3750	6250	3750	10557	10137	12990	5382	11810	8687	3750	6250	3750	5462	6651	6250	3750	6250	3750	6711	8403	5886	3750	6250	3750	6250	3750	6250
902	7676	28731251	59	59_7676	141733	146996	172060	245856	215093	207772	182938	143826	146815	6250	3750	6896	3750	5655	7446	6242	6840	6250	13813	8292	3750	10557	10137	12990	5382	11810	8687	3750	17021	6250	355005	422735	22968	14505	24534	14678	190203	218929	201707	3750	6250	3750	30401	20625	12055
903	7661	28683067	59	59_7661	316489	329586	432771	1750239	1870357	1886084	4818694	5162377	4958283	6250	3750	6896	9818	19695	21909	7336	12202	12353	65353	22298	13239	10177553	10253973	9696038	5382	11810	8687	20534	16260	3750	12053610	11369544	12816911	8778637	8951115	8697224	9992149	10377830	10589230	3750	6250	3750	2391892	2660055	2683958
904	7602	28492716	59	59_7602	22883	17829	30746	37291	51936	45694	21770	27941	25438	3750	6250	6896	16267	11523	16114	11716	5337	6250	6920	6101	14697	142375	154927	136206	5382	11810	8687	6250	9376	3750	10264013	12484178	356849	90615	108155	126762	9357022	7739958	9768390	6250	3750	6250	19981	16885	26313
905	7805	29146616	59	59_7805	9468	6250	3750	6250	3750	6250	3750	5168	6250	3750	6250	6896	6250	3750	6250	3750	6250	3750	6250	3750	6250	7454	6041	8241	5382	11810	8687	6250	3750	6250	3750	28203	10644	6250	12309	14703	6711	10891	14161	3750	6250	3750	6250	3750	6250
906	8132	30199734	59	59_8132	3750	7478	15517	6250	11962	3750	38803	42325	39202	6250	3750	6896	7217	3750	5586	9450	6250	3750	6250	5062	5158	7454	6041	8241	5382	11810	8687	6250	3750	6250	3750	34407	13134	6250	12234	11876	59532	10891	60944	3750	6250	3750	6250	3750	6250
907	8165	30305983	59	59_8165	20322	14816	16592	53435	55302	64876	27697	40441	39884	3750	6250	6896	3750	6250	10276	3750	6250	3750	6250	3750	6250	7454	6041	8241	5382	11810	8687	6250	3750	6250	3750	5053	6250	3750	6250	3750	8871	10891	8363	3750	6250	3750	6250	13415	3750
908	8155	30273966	59	59_8155	84330	81106	135497	553488	507823	526593	321574	331294	260080	140355	150506	110118	6547	6250	7456	5026	5952	3750	60711	56844	72765	7454	6041	8241	77025	11810	8687	3750	33039	6250	99834	137751	153446	3750	6250	3750	142529	138151	122615	6250	3750	6250	241873	239483	239697
909	756	6434900	60	60_ 756	10272	10675	8702	11278	9667	3750	6698	6250	3750	6250	3750	6250	6814	11039	15092	12912	12486	15222	8771	3750	10039	7454	6041	8241	6250	11810	8687	6250	3750	10367	6250	3750	6250	8072	9139	11527	7105	8329	7391	19274	17421	6250	7814	3750	12843
910	1432	8613283	60	60_1432	93544	119436	96075	103413	103625	98670	83702	104718	103979	68460	73848	61777	55797	51238	61528	86729	97769	90654	97770	86441	83887	55145	55310	45326	64205	63561	54819	80011	78846	76719	12045	8142	9210	86995	67391	69321	45636	47934	47650	79224	79194	80853	72167	79799	79108
911	2005	10460150	60	60_2005	6250	6255	5180	6771	8444	3750	9155	6250	3750	6250	10374	3750	6250	3750	6250	3750	7806	6250	8149	3750	11255	6250	3750	6250	3750	6250	5997	6250	3750	6250	3750	6250	3750	6250	3750	6250	3750	6250	3750	6250	3750	6250	3750	6250	3750
912	2292	11384117	60	60_2292	6250	3750	6250	3750	6250	3750	6250	3750	6250	22098	40126	18384	10721	12721	9369	13590	7606	8476	7409	3750	6099	6250	3750	6250	30862	20809	5997	6250	3750	6250	3750	6250	3750	6250	11353	10341	3750	6250	3750	3750	6250	3750	12269	6250	9857
913	2401	11735416	60	60_2401	3750	6250	3750	6250	3750	6250	3750	6250	3750	6250	3750	23236	6250	14783	9794	3750	6533	5312	6250	3750	6212	6250	3750	6250	35842	3750	5997	3750	6250	3750	6250	3750	6250	3750	6250	3750	6250	3750	6250	6250	3750	6250	3750	6250	3750
914	2409	11761200	60	60_2409	3750	6250	3750	5295	6556	6250	3750	6250	3750	35847	68549	40654	26636	29124	9674	18665	12903	9501	11442	16176	6168	3750	11975	6250	44907	59773	5997	12598	14447	16215	6250	3750	6250	14929	16260	19791	3750	6250	3750	11193	12776	6250	8441	13104	7764
915	3031	13765100	60	60_3031	3750	6250	3750	6250	3750	6250	3750	6250	3750	6250	3750	6250	6250	3750	6250	3750	6483	9087	6250	3750	6250	3750	6250	3750	6250	3750	5997	3750	6250	8437	3750	6250	3750	6250	3750	6250	3750	6250	3750	14761	6250	8589	3750	6250	10133
916	3113	14029683	60	60_3113	23008	6707	6438	5166	5357	10968	5282	3750	8422	6250	19493	17532	11095	18493	18237	6250	13664	11751	15669	3750	31593	15491	7180	43743	18395	39879	41703	10418	47271	18183	6481	14178	9022	9947	8592	8078	3750	6250	3750	72338	66138	77289	55326	66625	72209
917	3117	14042717	60	60_3117	6250	3750	6250	3750	10794	6250	3750	6250	3750	6250	3750	6250	3750	6250	3750	6250	9653	3750	6250	3750	6250	3750	6250	3750	6250	3750	5997	3750	6250	3750	6250	3750	6250	3750	6250	3750	6250	3750	6250	3750	6250	3750	9301	6250	3750
918	3035	13778133	60	60_3035	6250	3750	6250	3750	5936	6250	5931	3750	6250	3750	7235	6250	11926	10688	6250	3750	8008	18195	6250	3750	10281	6250	3750	6250	3750	6250	5997	6250	3750	8226	6250	3750	6250	3750	6250	3750	6250	3750	6250	12196	3750	10439	7855	19143	6058
919	3298	14626567	60	60_3298	5525	7202	3750	7829	11909	6250	8803	3750	6250	3750	15514	8654	8811	11842	6250	3750	21483	22365	6250	3750	22187	6250	3750	6250	3750	6250	5997	8413	12013	27392	6806	7711	6250	7795	3750	11411	6250	3750	6250	20421	3750	54295	48172	11241	38007
920	3530	15373433	60	60_3530	13544	18198	12887	5946	26959	17990	27993	23313	18958	20510	69957	13990	23862	84660	78636	11973	15053	14320	8274	32069	14638	83508	36218	70792	38072	129078	98287	78831	81684	70336	7507	18136	11698	5833	7454	12010	20123	6250	33155	268582	282048	257571	238306	244849	209516
921	3411	14990100	60	60_3411	3750	6250	3750	6250	3750	6250	3750	6250	3750	6250	3750	6250	6250	3750	10965	6250	7394	3750	6250	3750	6250	3750	6250	3750	6250	3750	5997	3750	6250	10683	3750	6250	3750	6250	3750	6250	3750	6250	3750	6250	3750	6250	5553	3750	6108
922	3583	15544267	60	60_3583	6250	3750	6250	3750	5910	6250	3750	6250	3750	6250	14873	27398	11206	25111	15032	9278	10323	6250	3750	6250	16605	3750	6250	3750	6250	19900	5997	6250	3750	19769	6250	3750	6250	3750	6250	3750	6250	3750	6250	8111	3750	17733	12669	13326	8269
923	3632	15702350	60	60_3632	3750	6250	3750	6250	9725	3750	6250	3750	6250	3750	6250	14529	5212	7786	9951	7096	7247	3750	6250	3750	6250	3750	6250	3750	6250	12457	5997	6250	3750	11351	6250	3750	6250	3750	6250	3750	6250	3750	6250	14701	3750	6250	12012	3750	12238
924	3600	15598967	60	60_3600	6076	3750	6250	3750	10050	6127	8485	6250	5705	31519	24497	67379	7521	13418	21687	12620	23922	8414	6308	8377	5911	44870	32695	3750	36297	35124	14586	19721	28799	7666	3750	6250	5574	3750	6250	5377	3750	6250	3750	32870	3750	6250	11508	14305	25532
925	3722	15992967	60	60_3722	12851	11643	12039	48652	37217	40618	29137	32436	18888	593288	579420	609775	174045	196251	111054	175454	182452	156345	151079	114331	99541	223525	219526	278476	665283	519336	421788	95789	136789	150931	377727	199526	176382	143582	174938	158984	228615	199678	207873	79672	80014	79227	145310	140839	140956
926	3874	16482550	60	60_3874	6250	3750	6250	3750	6250	3750	6250	3750	6250	26438	3750	6250	3750	6250	6479	3750	6250	3750	6250	3750	6250	3750	6250	3750	19116	13934	5997	3750	6250	3750	6250	3750	6250	3750	6250	3750	6250	3750	6250	14730	3750	6250	3750	6250	7563
927	3868	16463284	60	60_3868	6250	3750	6250	3750	6250	3750	6250	3750	6250	13713	11898	26217	17388	50071	31385	34434	42574	8390	6250	12083	6281	35755	33250	28030	35668	35150	19529	6250	3750	6250	3750	161113	17569	6250	5752	3750	25739	28884	29987	7825	6250	3750	5152	9705	5216
928	3886	16520834	60	60_3886	3750	6250	3750	6250	3750	6250	3750	6250	3750	45369	49014	52892	39638	38135	33680	21418	22687	38807	45033	47039	47373	123195	28701	63364	43117	32475	17114	6250	3750	8756	7622	299850	24345	13509	16712	6317	25101	30429	33198	6250	3750	6250	5680	9007	9785
929	3987	16846884	60	60_3987	8718	12128	13817	40757	44962	41688	37192	40292	33743	39564	64147	36923	29664	22510	28244	47762	56620	25274	3750	16471	5108	275037	76257	38760	129223	112527	49885	14571	3750	42490	16094	359235	94847	7587	49638	19758	15610	20084	17588	42539	6250	11964	8968	12525	10231
930	3945	16711466	60	60_3945	12703	10512	13690	34452	47690	39350	35025	37389	34434	161340	172847	145333	106839	141126	117290	84013	49787	66189	15843	13773	26240	319217	296785	124042	189790	202604	143137	57230	72087	33105	111237	398404	346829	58856	31130	74026	282326	333882	328668	24252	40966	41029	67667	66532	101815
931	4036	17004950	60	60_4036	3750	6250	3750	6250	3750	6250	3750	6250	3750	40488	49396	29579	13713	24389	20364	3750	18981	6250	3750	10302	9189	19428	20566	12386	52963	32768	5997	3750	6250	3750	6250	150858	8367	3750	6250	3750	6250	3750	6250	6250	3750	6250	8459	3750	10603
932	4179	17466150	60	60_4179	3750	6250	3750	6250	3750	6250	3750	6250	3750	6250	40111	11188	12144	10117	3750	6250	3750	6250	3750	6250	3750	6250	3750	18718	58518	6250	5997	6250	3750	6250	3750	7929	6250	3750	6250	3750	6250	3750	6250	3750	6250	3750	6250	3750	6250
933	4194	17514317	60	60_4194	3750	6250	3750	6250	3750	6250	3750	6250	3750	123530	132563	532139	42421	21050	24772	6250	19968	3750	6250	3750	11391	6250	3750	6250	554291	95727	103842	24747	69342	6250	3750	6250	3750	9257	7305	5421	6250	3750	6250	3750	6250	3750	31461	13822	14312
934	4231	17633850	60	60_4231	6250	7307	3750	6250	3750	6250	10283	3750	12275	812296	636829	757819	90800	92599	72779	23965	16870	27327	6454	7936	11754	46676	27455	83127	684459	108252	671061	48397	44552	67731	3750	6250	5687	38080	49870	36665	3750	6250	3750	18777	16306	20076	20511	37422	33249
935	4415	18226299	60	60_4415	6250	3750	6135	22052	8982	20124	6250	3750	6250	1040439	858228	937130	668734	220571	394760	15379	325603	11576	11782	12853	353481	37451	75307	46248	884571	351286	865239	123918	162137	150155	25969	33824	29469	470425	440241	71156	34393	59779	39455	46609	43555	55264	67113	79135	75359
936	4433	18284117	60	60_4433	6250	3750	6250	18840	23736	28683	3750	6250	3750	1084560	1169571	1065533	798378	750174	581056	640813	648750	608535	644491	693715	644150	94926	83887	84613	962694	1029940	784205	96204	97987	103027	21436	24727	19573	725825	774319	623612	6250	3750	6250	167268	135939	145665	129388	127487	125902
937	4594	18803133	60	60_4594	6250	3750	6250	3750	6250	3750	6250	3750	6250	40189	33287	127452	16311	9290	3750	6250	3750	6250	3750	6250	3750	6250	3750	6250	98920	3750	28373	3750	6250	3750	6250	3750	6250	3750	6250	3750	6250	3750	6250	6250	3750	6250	12159	13830	11156
938	4790	19434900	60	60_4790	3750	6250	3750	6250	5451	3750	6143	8274	6250	166832	134789	180041	100552	113381	75268	82603	72952	58834	26609	52666	24343	6250	10781	18343	175707	146329	142571	21760	28886	24627	6250	3750	6250	52358	69921	66113	3750	6250	3750	26838	19140	17003	77098	66925	45058
939	4851	19631250	60	60_4851	3750	6250	3750	6250	3750	6250	3750	6250	3750	6250	3750	32763	6250	3750	6250	3750	6250	3750	6250	3750	6250	3750	6250	3750	45247	6250	5997	6250	3750	6250	3750	6250	3750	6250	3750	6250	3750	6250	3750	6250	3750	6250	3750	6250	3750
940	5205	20771883	60	60_5205	6250	3750	6250	3750	6250	3750	6250	3750	6250	3750	6250	3750	8598	57246	3750	6250	3750	6250	3750	6250	3750	6250	3750	6250	193707	44874	5997	6250	3750	6250	3750	6250	3750	6250	3750	6250	3750	6250	3750	6250	3750	6250	3750	6250	3750
941	4954	19962767	60	60_4954	6250	3750	6250	3750	6250	3750	6250	3750	6250	36257	31471	37654	63331	159951	6250	3750	5737	6250	3750	6250	3750	6250	3750	6250	243996	41687	5997	22916	6250	27336	3750	6250	3750	6250	3750	6250	3750	6250	3750	6250	3750	6250	3750	6250	3750
942	5085	20384899	60	60_5085	3750	6250	3750	6250	3750	6250	3750	6250	3750	6250	61450	56113	161687	249689	3750	6250	3750	6250	3750	6250	3750	6250	3750	6250	294547	168057	40881	16379	20341	6250	5984	9375	9857	3750	6250	3750	6250	3750	6250	6250	3750	6250	3750	6824	6250
943	5103	20442966	60	60_5103	3750	6250	3750	6250	3750	6250	3750	6250	3750	57764	330207	369665	228849	336356	6250	3750	7528	6250	5433	3750	6250	3750	6250	3750	309804	309477	5997	15147	19635	15449	12455	13936	7869	3750	6250	3750	6250	3750	6250	6250	3750	13218	9851	12381	5076
944	5150	20594267	60	60_5150	6250	3750	5167	7561	8792	6250	8054	3750	6250	343940	374425	373759	338893	346931	73064	25096	19359	24607	26374	27155	26488	3750	8379	6250	329208	354215	45315	206864	176713	19723	8850	7080	8466	6162	3750	8025	6250	3750	6250	144665	171534	166865	227648	143184	13255
945	5165	20642717	60	60_5165	6477	5721	9400	15502	14001	15098	17355	13673	17575	378059	393381	387285	353654	369773	354671	147752	147133	141583	26833	23627	16001	177880	186614	187805	367136	376263	364406	312690	323523	315466	38624	52171	43592	55522	58984	60724	85080	91702	99978	275020	287644	288162	272471	277070	286519
946	5599	22039316	60	60_5599	6250	3750	6250	6867	8429	3750	6250	3750	6250	3750	6250	3750	3750	6250	3750	6250	3750	6250	3750	6250	3750	6250	3750	6250	3750	6250	5997	11091	6250	11317	3750	6250	3750	6250	3750	6250	3750	6250	3750	6250	3750	6250	3750	6250	3750
947	5889	22974216	60	60_5889	5038	3750	6250	55850	5037	20688	8327	3750	76776	6250	3750	6250	3750	6250	3750	6250	3750	6250	3750	6250	3750	6250	8404	3750	6250	3750	5997	3750	6250	3750	5431	6250	5617	3750	6250	3750	6250	3750	6250	3750	6250	3750	6250	3750	6250
948	5924	23086718	60	60_5924	9853	5397	12800	93264	60505	101588	116180	6037	129506	6250	3750	6250	3750	6250	3750	6250	3750	5480	6250	3750	6250	3750	6250	23946	3750	6250	5997	6250	3750	6250	10871	12611	3750	5156	6250	3750	6250	3750	31621	6250	3750	6250	3750	6250	3750
949	5691	22335684	60	60_5691	82545	117166	108290	141432	168157	152576	150468	55132	159225	3750	6250	3750	6517	3750	6250	3750	6250	6246	3750	6250	3750	29464	31904	76105	6250	3750	5997	3750	6250	3750	44293	44462	44695	20198	18795	23564	31741	41582	97539	6250	3750	6250	13116	9959	11666
950	5985	23283600	60	60_5985	3750	6250	3750	6250	7248	3750	9048	6250	10005	3750	6250	3750	6250	3750	6250	3750	6250	3750	6250	3750	6250	3750	6250	3750	6250	3750	5997	3750	6250	3750	6250	3750	6250	3750	6250	3750	6250	3750	6250	3750	6250	3750	6250	3750	6250
951	5989	23296350	60	60_5989	134628	137259	156361	185681	200835	178803	173875	183551	179003	3750	6250	3750	3750	6250	3750	6250	3750	7382	7397	6250	5394	124960	116416	131172	3750	6250	5997	6250	3750	9678	42458	50324	47436	25069	20690	23521	125765	129891	121528	6250	3750	6250	55714	66323	72876
952	6186	23931250	60	60_6186	6616	6250	5367	5876	5331	6190	8993	3750	13641	21871	6250	3750	6250	9768	11458	3750	7260	5008	6250	3750	6250	3750	6250	3750	6250	3750	5997	3750	6250	10557	10297	9405	10835	7171	3750	6250	3750	6250	3750	6250	3750	6250	3750	6121	8457
953	6291	24269266	60	60_6291	6250	3750	6250	6165	5201	3750	5901	6250	10137	3750	6250	3750	6250	3750	6250	3750	6068	6250	3750	6250	3750	6250	3750	6250	3750	6250	5997	6250	3750	6250	3750	6250	3750	6250	3750	6250	3750	6250	3750	6250	3750	6250	3750	6250	7632
954	6308	24323967	60	60_6308	3750	6250	3750	6250	3750	6250	11294	3750	6250	14608	3750	16071	7940	147784	105532	9237	5298	5017	12752	11589	10025	42018	40949	42243	18784	6250	5997	75780	71801	68926	41702	58934	43316	32387	39640	34928	38493	34381	37347	6250	3750	6250	27513	24336	28321
955	6549	25100517	60	60_6549	3750	6250	3750	6250	3750	6250	9236	3750	12503	839833	972128	912643	364841	394901	398634	407885	400571	393873	262361	257757	272609	587442	607403	589231	738407	763530	798287	608584	649634	646999	257451	303912	225190	203246	217349	200418	53389	58926	54577	53246	53409	57123	1132918	1170454	1182783
956	6592	25238800	60	60_6592	3750	6250	3750	6250	3750	6250	3750	6250	3750	6250	3750	6250	6250	3750	6250	3750	5345	6250	3750	6250	3750	41831	42151	44725	6250	3750	5997	3750	6250	3750	5360	5876	6250	3750	6250	3750	18221	9777	6250	3750	6250	3750	6250	3750	10524
957	6892	26204433	60	60_6892	39864	48814	17846	63270	40632	30183	20418	50384	22816	34471	18387	16427	15297	10424	14470	84353	49616	16870	39626	35665	23303	48004	67542	60664	33857	27348	5997	89118	31577	23095	46255	63742	53310	53941	95369	87664	54224	92957	81280	64950	55222	43887	50995	49730	65398
958	6742	25721350	60	60_6742	3750	6250	3750	6250	7814	3750	6250	3750	9095	14517	6250	3750	7807	3750	6250	3750	6250	3750	6250	3750	5636	22305	6250	3750	6250	3750	5997	3750	6250	3750	21133	18935	20328	6250	3750	6250	66946	23646	63923	3750	6250	3750	9428	18011	31200
959	6943	26368750	60	60_6943	3750	6250	3750	6250	3750	6250	3750	6250	3750	6250	3750	6250	3750	6250	3750	6250	3750	6250	3750	6250	3750	6250	3750	6250	3750	6250	5997	6250	3750	6250	3750	6250	7181	3750	6250	3750	6250	13448	3750	6250	3750	6250	3750	6250	3750
960	6964	26436466	60	60_6964	6250	3750	6250	3750	6250	3750	6250	3750	6250	3750	6250	3750	3750	6250	3750	6250	3750	6250	3750	6250	3750	6250	3750	6250	3750	6250	5997	6250	3750	6250	3750	15725	14855	6250	3750	6250	31485	29642	26828	3750	6250	3750	10574	6250	10609
961	6972	26462500	60	60_6972	6250	3750	6004	14459	16063	6250	8330	3750	18096	21301	31869	31729	15185	14378	3750	10031	12165	8636	11533	6250	11535	24867	29339	3750	6250	3750	5997	3750	6250	3750	29621	38638	16396	6250	3750	6250	48016	74944	34093	3750	6250	3750	20528	23557	21585
962	7257	27380733	60	60_7257	6250	5718	3750	9150	9870	15514	24599	34607	12146	6250	3750	6250	6250	3750	6250	3750	6250	3750	6250	3750	6250	37170	53589	55726	3750	6250	5997	6250	3750	6250	1351386	1429131	12400	51953	95425	93664	981600	1181667	142604	3750	6250	3750	48340	68841	66979
963	7276	27441668	60	60_7276	31671	27186	42639	158020	179382	191462	608224	632098	647390	23283	22120	3750	6250	3750	6250	3750	6250	3750	6751	6250	3750	1303072	1343035	1247717	6250	3750	5997	25835	34145	27229	1576595	1752352	1769644	1186830	1164853	1173129	1390149	1419308	1390433	48154	52348	44375	305044	314954	326730
964	7341	27651300	60	60_7341	3750	6250	3750	6250	3750	6250	3750	6250	3750	6250	3750	6250	6250	3750	6250	3750	6250	3750	6250	3750	6250	3750	6250	3750	6250	3750	5997	3750	6250	3750	7141	6250	3750	6250	3750	6250	3750	64636	6250	3750	6250	3750	11635	6250	3750
965	7361	27715883	60	60_7361	6250	3750	6250	3750	6250	3750	6250	3750	6250	3750	6250	3750	6250	3750	6250	3750	6250	3750	6250	3750	6250	3750	6250	3750	6250	3750	5997	3750	6250	3750	32518	19658	22381	6250	3750	6250	57186	67835	57168	3750	6250	3750	6250	3750	6250
966	7387	27799484	60	60_7387	6250	3750	6250	3750	6250	3750	6250	3750	6250	3750	6250	3750	6250	3750	6250	3750	6250	3750	6250	3750	6250	3750	6250	3750	6250	3750	5997	3750	6250	3750	12968	9914	6250	3750	6250	3750	75489	109179	6250	3750	6250	3750	6250	3750	6250
967	7404	27854433	60	60_7404	6250	3750	6250	3750	5371	6250	9433	3750	12400	6250	3750	6250	3750	6250	3750	6250	3750	6250	3750	6250	3750	6250	3750	6250	3750	6250	5997	6250	3750	6250	17591	12900	12300	3750	6250	3750	117592	147979	58821	6250	3750	6250	3750	6250	3750
968	7420	27905983	60	60_7420	3750	6250	3750	6250	5519	3750	6324	15070	21449	6250	3750	6250	6250	3750	6250	3750	41181	6250	3750	6250	3750	6250	18806	3750	6250	3750	5997	3750	6250	3750	34248	28800	31097	14303	16872	17554	159652	171421	92835	6250	3750	6250	5296	3750	6250
969	7706	28827868	60	60_7706	22708	6250	3750	6250	3750	6250	8490	10482	8124	3750	6250	3750	3750	7106	8788	6250	32712	3750	6250	3750	6250	3750	255703	6250	3750	6250	5997	6250	3750	6250	11063	509555	16254	7424	7820	7590	192313	213963	194805	3750	6250	3750	6250	3750	10998
970	7569	28386200	60	60_7569	110469	25402	32445	118127	116925	112288	269498	271272	267512	3750	6250	19753	23343	65816	318300	35206	11826	6948	5658	18219	6952	525643	553616	501510	6250	3750	148053	27952	23878	23023	587538	541863	632049	458606	456442	444020	499485	523455	555128	22717	23793	30296	134474	143729	171106
971	7738	28930733	60	60_7738	15578	6250	3750	7575	9484	6250	10362	21468	274775	3750	6250	3750	6250	21761	35612	3750	17024	6250	8969	3750	6250	3750	425718	6250	3750	6250	5997	6250	3750	15308	265933	636166	8201	8864	305726	7868	6250	204498	330020	3750	6250	3750	6250	8835	163716
972	7755	28985416	60	60_7755	3750	6250	3750	6250	3750	6250	3750	6250	3750	6250	3750	6250	3750	6250	3750	6250	5288	3750	6250	3750	6250	3750	6250	3750	6250	3750	5997	3750	6250	3750	6250	3750	6250	3750	13013	6250	3750	6250	3750	6250	3750	6250	3750	6250	3750
973	7768	29027082	60	60_7768	46721	22157	6250	30213	42510	49411	34305	450483	214287	3750	6250	3750	3750	15516	21344	6250	13858	8762	6883	5629	7442	439012	521193	443748	3750	6250	5997	6250	17446	9422	634544	650718	329661	8673	399091	348514	364313	492818	523004	3750	6250	3750	27216	71526	83624
974	7798	29123966	60	60_7798	6250	3750	6250	3750	6250	3750	6250	3750	6250	3750	6250	3750	6250	3750	6250	3750	5073	6250	3750	6250	3750	6250	7602	3750	6250	3750	5997	3750	6250	3750	5440	8556	6250	3750	8374	10318	6250	3750	6250	3750	6250	3750	6250	3750	6250
975	7871	29358850	60	60_7871	5130	6250	3750	6250	3750	6250	3750	6250	3750	6250	3750	6250	3750	6096	6250	3750	6369	6250	3750	6250	3750	6250	8763	3750	6250	3750	5997	3750	6250	3750	15379	12356	6875	6250	9349	8073	3750	6250	3750	6250	3750	6250	3750	6250	3750
976	8153	30267450	60	60_8153	15483	13365	11590	38750	34292	48137	23111	29094	29494	425704	456893	341443	11237	16107	12338	19434	10358	7074	201180	181241	222793	3750	7202	6250	224477	195303	87276	6250	3750	6250	6422	18193	5789	3750	6250	5706	3750	6250	3750	6250	3750	6250	11059	12391	15199
977	8298	30734900	60	60_8298	6250	3750	9513	30295	27861	30660	17945	6250	19898	3750	19115	6250	3750	6250	3750	6250	6311	3750	6250	3750	6250	3750	6250	3750	6250	3750	3750	6250	3750	6250	3750	6250	3750	6250	3750	6250	3750	6250	3750	6250	3750	6250	11592	12354	3750
978	314	5010417	61	61_ 314	3750	6250	3750	6250	3750	6250	3750	6250	3750	6250	3750	6250	9088	5807	7950	3750	7461	5467	6250	3750	6250	3750	6250	3750	6250	3750	6250	23046	14955	18844	3750	6250	3750	9623	6250	3750	6250	3750	6250	3750	6250	3750	7692	11192	8470
979	354	5139583	61	61_ 354	6250	3750	6250	3750	6250	3750	6250	3750	6250	3750	6250	3750	6935	7062	8777	6250	3750	6546	6250	3750	6250	3750	6250	3750	6250	3750	3750	6250	3750	6250	3750	6250	3750	6250	3750	6250	3750	6250	3750	6250	3750	6250	3750	6250	3750
980	450	5448433	61	61_ 450	9397	6250	3750	6250	3750	6250	9832	3750	13061	7645	6250	3750	6823	11106	9318	7646	9338	9129	16998	16061	17642	3750	6250	3750	6250	6933	3750	15183	14027	11703	6250	10043	11897	6449	9020	11954	3750	6250	3750	3750	6250	6488	5007	5929	5919
981	756	6434900	61	61_ 756	29339	33861	22532	30013	30131	28022	22239	23052	22000	28823	28759	6250	24976	27980	29147	35766	43151	41901	22472	22654	21098	15380	3750	6250	3750	21495	24379	34589	26654	30095	6250	3750	6250	47277	35133	41638	9248	9901	3750	49213	46375	45016	24375	27401	28775
982	785	6528383	61	61_ 785	3750	6250	3750	6250	3750	6250	3750	6250	3750	6250	3750	6250	6250	3750	6250	6847	3750	6250	3750	6250	3750	6250	3750	6250	3750	6250	6250	3750	6250	3750	6250	3750	6250	3750	6250	3750	6250	3750	6250	3750	6250	3750	6250	3750	6250
983	1482	8774484	61	61_1482	10528	13957	10274	9371	16676	9392	3750	9155	17382	12974	6250	3750	5653	18800	7845	10735	14365	12747	9481	14641	14267	6250	3750	8247	6250	6040	6250	3750	14142	7692	6250	3750	13507	20697	6250	6431	3750	8455	6250	3750	10080	11210	8270	15227	15437
984	1341	8319800	61	61_1341	7219	6232	3750	6250	3750	6250	3750	6250	3750	6250	3750	6250	6250	3750	6250	3750	6250	3750	5533	6250	3750	6250	3750	6250	3750	6250	6250	3750	6250	3750	6250	3750	6250	7793	3750	6250	3750	6250	3750	6250	3750	6236	6250	3750	6250
985	1434	8619534	61	61_1434	508727	599625	518031	545164	534931	547672	476877	504752	533105	369705	356289	332078	265491	288664	331800	495262	494679	474295	469211	418978	457630	275352	283367	237870	312559	324602	293448	455894	428434	423417	51354	50025	35463	455975	373630	365660	243585	251294	242583	411431	421856	429565	376732	417962	415174
986	1472	8742450	61	61_1472	9811	11970	5301	7125	8167	10588	6250	3750	7197	6250	3750	6250	6250	5813	3750	6726	5580	6620	9518	6250	6851	3750	6250	3750	6250	3750	3750	6250	3750	6250	3750	6250	3750	5809	6250	3750	6250	3750	6250	6250	3750	9913	6209	6969	7395
987	1485	8784117	61	61_1485	16182	19286	19804	11427	9898	18452	3750	6250	10409	8547	3750	6250	3750	6373	7738	12904	13998	9305	17142	10356	9872	6250	3750	6250	3750	6250	6250	3750	6250	13719	3750	6250	3750	7092	6250	3750	6250	3750	6250	6250	3750	19095	7619	7205	6897
988	1601	9158334	61	61_1601	6074	12900	5078	3750	6250	3750	6250	3750	5443	6250	3750	6250	6250	3750	6250	3750	6598	5369	12125	6250	3750	6250	3750	6250	3750	6250	6250	3750	6250	3750	6250	3750	6250	7385	3750	6250	3750	6250	3750	6250	3750	12941	6250	7848	10215
989	1902	10128134	61	61_1902	3750	6250	3750	6250	3750	6250	3750	6250	3750	6250	3750	6250	3750	6250	3750	6055	5948	6250	8372	3750	10598	6250	3750	6250	3750	6250	3750	6250	3750	5913	6250	3750	6250	8362	3750	6250	3750	6250	3750	6250	3750	6250	8007	7848	8237
990	2192	11062233	61	61_2192	6250	3750	6250	3750	10506	5407	6250	3750	6250	3750	6250	3750	3750	5893	7788	17955	8047	8571	6250	3750	8420	6250	3750	6250	3750	6250	6250	15040	3750	6250	3750	6250	3750	6250	3750	6250	3750	6250	3750	6250	3750	6250	6828	9105	7621
991	2253	11258600	61	61_2253	3750	6250	3750	6250	3750	5207	6250	3750	6250	3750	6250	3750	6250	3750	9880	8227	6250	9551	3750	6250	10649	3750	6250	3750	6250	3750	3750	7763	6250	3750	6250	3750	6250	3750	6250	3750	6250	3750	6250	3750	6250	3750	6592	6250	11656
992	2299	11406767	61	61_2299	6250	3750	6250	7389	13543	14074	3750	6250	3750	97859	105036	115942	58071	51512	41597	44143	49659	36491	19127	20990	33217	3750	6250	3750	88440	94670	79103	43600	43477	44007	3750	6250	3750	23525	25137	27763	6250	3750	6250	34064	31048	35622	34315	43192	11428
993	2341	11541933	61	61_2341	3750	6250	3750	6250	3750	6250	3750	6250	3750	6250	3750	6250	6250	3750	5491	6250	3750	6250	3750	6250	6418	3750	6250	3750	6250	3750	3750	6250	3750	6250	3750	6250	3750	6250	3750	6250	3750	6250	3750	6250	3750	6250	3750	6250	8556
994	2403	11741667	61	61_2403	6250	3750	6250	3750	7665	5970	6250	3750	6250	10113	3750	6250	6250	5624	29041	21520	8472	5044	6660	3750	25100	6250	3750	6250	3750	62779	3750	24353	6835	6607	6250	3750	6250	3750	6250	3750	6250	3750	6250	3750	6250	6955	14664	5887	19862
995	2404	11745050	61	61_2404	7016	9061	6677	19203	27278	28854	6250	9099	7710	135622	120453	135411	56568	71948	47316	40618	39619	35346	18639	21191	29914	21241	27053	20751	135336	131608	118498	48735	32258	41654	3750	11741	6250	25039	37482	27960	24598	3750	6250	29381	18335	26531	20842	23650	40682
996	3032	13768233	61	61_3032	6419	5239	8341	8564	9658	8359	7390	9088	6250	38648	36891	34227	43411	48811	27726	31369	26337	25038	7071	6250	3750	178757	30618	37610	91708	90097	71590	48550	90587	85910	3750	6250	3750	8772	6250	6936	3750	6250	3750	43623	30521	42030	40172	88420	36398
997	3114	14033067	61	61_3114	113326	113675	72365	152540	145930	147076	150931	157282	138041	128985	122232	148242	124883	123916	86861	94319	80184	70418	24864	25359	21969	326371	284586	293190	189538	247874	209847	324922	353824	365660	58729	75510	57015	24031	34440	29391	126819	124905	105301	282242	305831	294611	320844	350796	317483
998	3107	14010417	61	61_3107	6250	3750	7155	5122	6250	5398	3750	6250	3750	6250	3750	6250	3750	6250	3750	9929	6250	6974	3750	6250	3750	31329	6250	3750	83083	89446	3750	73057	6250	3750	6250	3750	6250	7518	3750	6250	3750	6250	3750	3750	6250	3750	5341	6250	7226
999	3294	14613800	61	61_3294	24118	20132	14866	43274	44712	45410	26967	19586	18161	68964	56713	70797	42919	42881	30728	26497	27545	21831	16050	14376	14596	99006	84653	109678	262945	73697	63310	170401	70022	65917	23180	35042	27528	28404	28676	25118	3750	13657	6250	59434	51333	52541	85869	48856	85252
1000	3422	15025517	61	61_3422	3750	6250	3750	6250	3750	6250	3750	6250	3750	6250	3750	6250	3750	6889	6250	3750	6250	3750	6250	3750	6250	3750	6250	3750	6250	3750	3750	6250	3750	6250	3750	6250	3750	6250	3750	6250	3750	6250	3750	6250	3750	6250	5539	3750	6250
1001	3565	15486200	61	61_3565	6250	3750	6250	3750	6250	3750	6250	3750	6250	3750	6250	3750	6250	10199	8291	5034	3750	6250	3750	6250	3750	6250	3750	6250	3750	6250	6250	3750	6250	5183	3750	6250	3750	6250	3750	6250	3750	6250	3750	6250	3750	6966	8919	6250	8246
1002	3562	15476566	61	61_3562	6250	3750	6250	3750	6250	3750	6250	3750	6250	7574	10652	27656	8024	9303	9808	9719	11516	10257	6250	3750	8625	6250	3750	6250	55988	49581	23903	6250	3750	7008	6250	3750	6250	3750	6250	3750	6250	3750	6250	3750	6250	26240	24331	21786	46711
1003	3606	15618484	61	61_3606	6286	9887	6035	6786	6360	10643	6250	3750	6250	40651	34094	16570	5442	23529	5635	110235	28463	12686	5253	7487	5561	6250	3750	6250	29379	45292	36329	15702	14752	9820	6420	8698	6250	9291	11542	8196	12355	3750	6250	26449	28014	20446	68720	93287	81921
1004	3713	15963800	61	61_3713	3750	6250	3750	6250	3750	6250	3750	6250	3750	13667	6250	3750	14370	6250	10315	8281	6739	3750	6250	3750	6250	3750	6250	3750	20498	8635	3750	6250	3750	6226	6250	3750	6250	3750	6250	3750	6250	3750	6250	3750	6250	3750	8607	19972	8103
1005	3906	16585684	61	61_3906	3750	6250	3750	6250	3750	6250	3750	6250	3750	6250	3750	6250	3750	6250	15029	3750	6250	3750	6250	3750	6250	3750	6250	3750	13607	9930	3750	6250	3750	6645	6250	3750	6250	3750	6250	3750	6250	3750	6250	3750	6250	3750	6250	3750	6250
1006	3912	16604683	61	61_3912	13205	14316	8285	28125	31460	32333	19144	26389	27745	417335	441795	431952	626473	598638	574336	517764	519795	490051	162656	115620	176344	164075	216382	146951	290952	288479	288418	34344	43016	47167	252694	199182	194342	131184	157460	138066	158488	147467	196038	29693	30559	41858	78553	73777	49154
1007	3965	16775784	61	61_3965	6250	3750	6250	3750	6250	3750	6250	3750	6250	14544	3750	18563	14469	7918	8112	5288	6726	15867	3750	6250	5129	3750	6250	3750	36913	33256	32008	3750	15831	15075	6250	60172	56414	3750	6250	11072	31989	3750	6250	3750	10084	6250	14269	11516	21547
1008	3985	16840366	61	61_3985	6250	3750	6250	5662	3750	6250	3750	6250	3750	23718	126442	88083	10552	33635	24914	54010	22828	3750	6765	6162	39127	75731	64945	75702	231149	238614	68182	21238	27995	27781	50238	260554	324541	25395	25684	12428	242485	27262	28934	3750	12884	30561	13239	10576	9750
1009	3940	16695049	61	61_3940	9150	5191	6169	6840	8376	6893	6250	3750	6250	129093	111013	156895	126008	122746	91757	52658	57166	45400	73536	174382	85511	219292	267866	229040	161202	200143	159689	53309	64470	68136	29088	297498	380110	41890	62215	55072	277439	245134	212245	33053	34352	16945	45659	35720	34131
1010	4032	16992184	61	61_4032	6250	3750	6250	7512	3750	6250	3750	6250	3750	6250	24831	136084	23022	7217	6233	5733	5092	3750	6250	3750	5963	95763	6250	72547	102204	41123	29643	21123	23991	21544	6250	288359	60756	7447	10987	3750	81247	6250	3750	6250	3750	10500	7376	10653	14256
1011	4044	17030733	61	61_4044	6250	3750	6250	3750	6250	3750	6250	3750	6250	3750	6250	3750	3750	6250	3750	6250	3750	6250	3750	6250	3750	6250	3750	6250	38724	3750	3750	6250	3750	6250	3750	6250	3750	6250	3750	6250	3750	6250	3750	6250	3750	6250	3750	6250	3750
1012	4409	18206766	61	61_4409	3750	6250	3750	6250	3750	6250	3750	6250	3750	21355	105669	234736	6250	3750	6250	14322	15659	11559	3750	6250	11599	3750	6250	3750	45815	65263	46865	3750	6250	3750	6250	3750	6250	7843	3750	6250	3750	6250	3750	6250	3750	6250	3750	6250	5189
1013	4610	18854683	61	61_4610	6250	3750	6250	3750	6250	3750	6250	3750	6250	140472	336098	411897	12916	10105	8273	92998	94060	37609	17949	6250	15510	3750	6250	3750	136348	230862	229389	3750	6250	3750	6250	3750	6250	24104	170746	8203	3750	6250	3750	6250	3750	6250	22647	23341	10376
1014	4378	18107300	61	61_4378	3750	6250	3750	6577	5501	6250	3750	6250	3750	120869	385948	415052	35279	292041	252173	73949	72000	82289	15871	15811	70602	16146	194176	6250	262004	346465	173820	202681	191328	215643	6250	3750	5231	158105	163020	140875	6250	84772	3750	6250	21993	19326	163925	148969	148381
1015	4409	18206766	61	61_4409	16832	16705	13967	46877	49315	49543	37685	35978	30741	290540	407653	397629	174851	322955	222151	301291	246955	179549	191789	229901	202541	240023	120491	244584	505766	329467	443695	115528	123857	122902	67146	68833	77685	119271	295086	349678	181032	167007	183860	155097	159337	133164	170023	158987	167339
1016	4234	17643484	61	61_4234	6250	3750	6250	9326	10634	5051	3750	6250	3750	353822	301106	547792	290990	173656	118003	218072	232748	109418	45725	17468	254609	118987	20781	110128	593235	397006	302325	49109	50530	84627	7909	10364	12414	221125	254915	112375	6250	3750	6250	58343	47269	47373	12198	12166	23065
1017	4623	18896616	61	61_4623	6250	3750	6250	3750	6250	3750	6250	3750	6250	6654	33277	3750	6250	3750	6250	6079	5086	6186	3750	6250	3750	6250	3750	6250	32438	34504	33768	20227	6250	3750	6250	3750	6250	6990	3750	6250	3750	6250	3750	6250	3750	6250	3750	6250	11288
1018	4788	19428383	61	61_4788	3750	6250	3750	6250	3750	6250	3750	6250	3750	6250	21150	3750	6250	3750	6250	3750	6250	3750	6250	3750	6250	3750	6250	3750	11926	26343	16716	3750	6250	3750	6250	3750	6250	3750	6250	3750	6250	3750	6250	3750	6250	3750	6250	3750	6250
1019	4795	19451050	61	61_4795	6250	3750	6250	3750	6250	3750	6250	3750	6250	33467	60721	38219	57024	67688	56918	32761	42567	49397	21083	18873	26992	3750	6250	3750	99726	108324	104414	62813	21476	19464	3750	6250	3750	43095	50250	50695	6250	3750	6250	25586	19004	24258	50419	31150	35159
1020	4963	19991934	61	61_4963	6250	3750	6250	8684	10444	6816	3750	10334	6132	124276	156116	137429	1053184	1067712	976332	347956	334872	308997	16554	15487	14805	121173	109015	79876	123472	159803	140576	123258	139542	126297	22468	26595	28416	39675	35104	32575	51207	47803	49412	106831	108639	96999	85597	87811	112639
1021	5276	21000784	61	61_5276	3750	6250	3750	6250	3750	6250	3750	6250	3750	122008	73834	108361	16162	5911	9261	3750	6250	3750	6250	3750	6250	3750	6250	3750	76740	6083	3750	15487	6250	19754	3750	6250	3750	6250	3750	6250	3750	6250	3750	6250	3750	6742	6250	3750	6250
1022	5209	20784634	61	61_5209	3750	6250	3750	6250	3750	6250	3750	6250	3750	162984	178983	147111	12064	16840	148902	9839	3750	6250	3750	6250	3750	6250	3750	6250	179764	95890	50784	90374	20869	88743	6250	6823	3750	6250	3750	6250	3750	6250	3750	80988	3750	80765	6250	3750	6648
1023	5066	20323967	61	61_5066	6250	3750	6250	3750	6250	3750	6250	3750	6250	201689	208426	197962	57906	93211	181771	6048	3750	6250	3750	6250	3750	6250	3750	6250	215858	60949	177592	155303	129989	125862	6250	5345	6624	3750	6250	3750	6250	3750	6250	116253	6250	122792	6592	5370	13270
1024	5180	20691151	61	61_5180	3750	6250	3750	6250	3750	7551	6250	3750	6250	247161	230569	219412	210342	206556	223969	88144	94604	76784	23861	20203	20940	3750	6250	125073	225824	217018	226886	187978	206700	195122	7714	7500	5957	6250	3750	6250	3750	6250	3750	163737	180219	181621	156875	165339	164488
1025	5130	20529684	61	61_5130	3750	6250	3750	6250	3750	6250	3750	6250	3750	238878	235251	223491	167438	171714	201115	54505	9018	8537	15535	15008	14101	3750	6250	40060	209130	200734	208464	179101	176337	176544	6250	5305	5224	3750	6250	3750	6250	3750	6250	151160	77206	156160	13226	14418	73833
1026	5230	20852350	61	61_5230	3750	6250	3750	6250	3750	6250	3750	6250	3750	76291	71262	89442	3750	5008	9872	6250	3750	6250	3750	6250	3750	6250	3750	6250	55903	7934	6250	3750	6250	3750	6250	3750	6250	3750	6250	3750	6250	3750	6250	3750	6250	3750	6250	3750	6250
1027	5691	22335684	61	61_5691	42213	41448	54329	74711	53058	78895	87570	88684	63709	10965	3750	6250	82600	80684	61858	35917	33246	26425	3750	6250	3750	67501	65859	68390	6250	12860	14115	3750	14813	14099	24304	25720	27759	11720	8292	13528	71422	70884	66585	6250	20003	19322	36561	31335	37088
1028	5949	23167450	61	61_5949	3750	5664	5910	39116	84245	8014	6250	3750	12352	6250	3750	6250	3750	6250	3750	6250	3750	6250	3750	6250	3750	6250	3750	6250	3750	6250	6250	3750	6250	3750	6250	10698	3750	6250	3750	6250	6519	3750	6250	3750	6250	3750	6250	5964	3750
1029	5960	23202868	61	61_5960	5949	62196	19577	98673	96214	95850	3750	46693	89701	6250	3750	6250	6250	3750	11613	6250	6933	3750	6250	3750	6250	3750	6250	3750	6250	3750	3750	6250	3750	6250	3750	6144	6558	6250	12321	3750	30108	7648	6250	3750	6250	3750	7074	5459	5367
1030	6129	23747133	61	61_6129	74508	73841	88248	101974	113848	106081	97286	93935	105996	8418	19491	6250	6437	3750	5961	6034	5493	9120	6250	3750	6250	21638	3750	6250	3750	13738	21478	3750	11156	15371	24618	35986	32210	12962	16034	15458	23449	23473	24436	3750	6250	6801	5984	15990	23612
1031	6298	24291666	61	61_6298	3750	6250	3750	6250	3750	11778	6250	3750	10065	14597	22457	6250	6971	6251	7794	7772	8295	6946	6250	3750	6250	3750	34260	6250	7742	17214	6250	3750	11099	14897	29470	6250	6281	3750	6250	3750	25736	6250	3750	6250	3750	6250	25955	23768	28082
1032	6425	24701050	61	61_6425	6250	3750	6250	5431	6077	15622	3750	6250	9463	20199	15124	23338	16065	17320	17642	10800	13361	11298	25672	16116	18716	28330	23520	22938	22362	23114	18411	17041	16998	13435	17066	36789	17549	11612	7525	11305	30677	29028	30689	6250	3750	6250	13974	13927	16593
1033	6537	25062233	61	61_6537	3750	6250	3750	14365	15112	10286	16949	13619	17405	252212	296164	270319	408414	454277	441264	206588	180673	131423	82972	70090	71580	172227	177400	165295	216729	230764	232496	167435	193868	186264	74530	86798	71798	169564	164453	160653	586572	415808	404446	3750	15490	19264	328048	356478	341236
1034	6705	25602083	61	61_6705	3750	6250	3750	15556	13893	11219	13678	10170	12690	39463	29159	22289	17417	18900	9020	67808	30710	175040	15365	16835	15964	29296	34816	67431	32078	20525	28409	21853	31200	30188	10753	18589	39544	24682	24716	26137	19114	37032	27525	6250	16240	14588	22978	25395	22538
1035	6466	24832817	61	61_6466	6250	3750	6250	3750	6250	3750	6250	3750	8349	6250	3750	6250	7351	9599	11068	6250	5137	3750	6250	3750	6250	9223	3750	28632	6250	7676	6250	3750	6250	7279	3750	6250	3750	6250	3750	6250	3750	6250	3750	6250	3750	6250	5011	10973	11319
1036	6896	26217184	61	61_6896	20901	26789	8035	34076	20741	18958	6250	28423	11999	23807	18004	3750	9020	8138	9101	52288	28794	25633	24136	23082	16072	20800	3750	21394	20194	31577	3750	46364	18373	12774	18780	14807	32630	16864	33119	19624	25797	28765	27723	39139	33424	24010	27605	31723	33852
1037	6946	26378651	61	61_6946	3750	6250	3750	6250	3750	6250	3750	6250	3750	6250	3750	6250	6250	3750	6250	3750	6250	3750	6250	3750	6250	3750	6250	3750	6250	3750	3750	6250	3750	6250	3750	6250	3750	6250	3750	6250	10507	3750	6250	3750	6250	3750	6250	3750	5033
1038	6738	25708599	61	61_6738	3750	6250	3750	5528	6250	3750	6250	3750	6250	14758	3750	6250	7728	7170	9846	3750	6250	9304	5793	3750	6250	30912	3750	6250	30970	13626	6250	3750	10290	8661	14817	11280	14583	6250	3750	6250	29419	3750	6250	3750	6250	3750	10402	10088	7912
1039	6969	26452600	61	61_6969	6250	3750	5636	12053	13861	12134	6250	3750	8060	14278	6250	3750	11921	9710	18776	6630	8028	8001	11370	9812	15035	6250	29024	3750	6339	15846	3750	6250	3750	5019	665217	701216	11928	8384	6250	3750	92423	72457	86398	6250	3750	6250	20526	21845	27411
1040	7261	27393484	61	61_7261	3750	6250	3750	10300	8870	8800	6250	3750	9154	9645	6250	3750	6250	3750	6250	3750	6250	3750	6250	3750	6250	648063	3750	6250	6339	3750	3750	84610	94010	86208	862724	979831	873285	675618	12994	12630	719544	785547	72335	26126	20057	141851	36230	43914	44429
1041	7292	27493233	61	61_7292	25613	19870	31558	102360	105174	119003	395555	415906	428985	3750	6250	3750	3750	6651	6250	3750	6503	6250	3750	6250	3750	873577	890795	859807	6339	5786	3750	6250	15361	12493	1120981	1190544	1142491	743522	755742	746831	887319	984396	981920	151834	150842	21297	208805	218680	197218
1042	7347	27670567	61	61_7347	6250	3750	6250	3750	6250	3750	6250	3750	6250	3750	6250	3750	6250	3750	6250	3750	6250	3750	6250	3750	6250	3750	6250	3750	6339	6250	6250	3750	6250	3750	12729	5638	6250	3750	6250	3750	37503	39542	37405	10454	6481	6250	3750	6250	3750
1043	7367	27735149	61	61_7367	6250	3750	6250	3750	6250	3750	6250	3750	6250	3750	6250	3750	3750	6250	3750	6250	3750	6250	3750	6250	3750	6250	3750	6250	6339	3750	3750	6250	3750	6250	3750	6250	3750	6250	3750	6250	3750	17355	6250	10454	6481	3750	6250	3750	6250
1044	7374	27757549	61	61_7374	3750	6250	3750	6250	3750	6250	3750	6250	3750	6250	3750	6250	6250	3750	6250	3750	6250	3750	6250	3750	6250	3750	6250	3750	6339	6250	6250	3750	6250	3750	21632	11879	13799	6250	3750	6250	42515	49799	51846	10454	6481	3750	6250	3750	6250
1045	7656	28666933	61	61_7656	6250	3750	6250	3750	6250	3750	6250	3750	6250	3750	6250	3750	3750	6250	3750	6250	3750	6250	3750	6250	3750	6250	3750	6250	6339	3750	3750	6250	3750	6250	12837	21305	17085	3750	6250	3750	6250	107016	3750	10454	6481	6250	3750	6250	3750
1046	7673	28721884	61	61_7673	6250	3750	6250	3750	6250	3750	6250	3750	6250	3750	6250	3750	6250	3750	6250	3750	6250	3750	6250	3750	6250	3750	6250	3750	6339	6250	6250	3750	6250	3750	8622	253947	213123	6250	3750	6250	127027	136626	120830	10454	6481	3750	6250	3750	6250
1047	7725	28888800	61	61_7725	6250	3750	6250	3750	6250	3750	6250	3750	6250	3750	6250	3750	3750	6250	8439	3750	6250	3750	6250	3750	6250	3750	6250	3750	6339	6250	6250	3750	6250	3750	125479	398689	313357	140738	195067	6250	5331	325136	3750	10454	6481	6250	3750	6250	5327
1048	7745	28953133	61	61_7745	17422	15264	21152	71217	79185	71098	171482	202966	187328	3750	6250	3750	6250	5624	42670	5065	3750	6250	3750	6250	3750	387958	388985	367018	6339	6250	20188	6250	12201	8025	450862	428714	490510	331818	330641	324138	378183	395990	382276	10454	6481	17593	95808	105222	96468
1049	7761	29004683	61	61_7761	14209	5417	3750	6250	6618	9812	3750	72205	40748	6250	3750	6250	6250	8966	5845	3750	6250	3750	6250	3750	6250	6264	3750	274963	6339	6250	3750	6250	3750	6250	367453	473111	394999	198470	270572	3750	342310	381364	224665	10454	6481	6250	3750	12973	31080
1050	8088	30057817	61	61_8088	3750	6250	3750	16394	10971	11203	14821	6250	15748	8736	3750	6250	6250	3750	6250	3750	6250	3750	6250	3750	6250	6264	3750	6746	6339	6250	6250	3750	6250	3750	6250	10819	12387	3750	6250	3750	6250	3750	6250	10454	6481	3750	6250	3750	6250
1051	8127	30183599	61	61_8127	3750	6250	3750	33878	27622	28173	18048	16715	14518	25254	22395	6250	3750	6250	3750	6250	3750	6250	9864	11873	11777	6264	3750	6746	6339	12410	3750	6250	3750	6250	11832	10934	30039	6813	9068	9409	158983	123965	99571	10454	6481	3750	14705	15057	12410
1052	8368	30960684	61	61_8368	3750	6250	3750	6250	3750	6748	6250	3750	6250	16644	5941	3750	6250	3750	6250	3750	6250	3750	6250	3750	6250	6264	3750	6746	6339	21003	3750	6250	3750	6250	3750	6250	3750	6250	3750	6250	23428	6956	3750	10454	6481	6250	3750	6250	3750
1053	317	5020050	62	62_ 317	16005	6762	5273	3750	6250	6196	20952	3750	15414	6250	5941	26819	21138	20051	24696	14731	12342	12847	29465	29816	30320	6264	3750	6746	6339	7587	6250	52699	42062	44701	3750	23105	27093	19741	19636	22353	6250	6956	3750	10454	6481	3750	18466	24035	23476
1054	456	5467967	62	62_ 456	7538	12162	3750	6250	3750	6250	3750	6250	3750	6250	5941	3750	13901	15734	11489	3750	12703	13774	6800	6250	15861	6264	3750	6746	6339	7587	6250	17111	23751	14961	3750	6250	3750	11385	6250	11863	3750	6956	6250	10454	6481	3750	10330	5566	7960
1055	760	6447650	62	62_ 760	53874	49818	37152	55311	56455	51417	35488	42283	39133	53501	61152	47971	50535	42918	54168	68157	75255	77902	45040	38708	42812	6264	3750	6746	6339	7587	38759	60205	48364	55967	3750	6250	3750	75347	57654	62573	22641	6956	6250	10454	84049	85460	49876	46888	52072
1056	1339	8313283	62	62_1339	24443	3750	13303	16769	7957	12670	6250	3750	6250	5523	8415	3750	6250	3750	9381	6250	9886	20761	13380	14038	12483	6264	3750	6746	6339	7587	3750	17457	10497	6250	3750	6250	3750	6250	3750	13600	5006	6956	6250	10454	10112	6250	7870	14907	10859
1057	1433	8616400	62	62_1433	856904	967262	897226	964550	954480	908965	817710	827174	856263	636133	595811	562630	475616	487484	543485	815158	844931	785255	809955	706670	781948	448784	466096	388533	558855	533180	504469	790386	708831	700935	82894	70882	65571	758376	640504	613953	400402	418784	415140	657547	730461	741937	653141	666722	699917
1058	1474	8748700	62	62_1474	12681	6169	20503	17737	20074	15959	3750	6250	3750	5523	8415	6250	6250	3750	15720	20541	10415	13629	15014	10983	13894	8993	5095	9534	9470	10860	3750	16261	15233	12721	6250	3750	6250	3750	6250	10537	5006	10802	7849	16297	10112	6250	11368	11952	12105
1059	1343	8326300	62	62_1343	22931	24165	19287	31860	14709	25934	6250	3750	6250	5523	8415	3750	9389	19998	10735	13612	23527	22387	27477	19184	19138	8993	5095	9534	9470	10860	6250	22837	14634	18521	3750	6250	7293	16260	3750	22371	5006	10802	12224	16297	10112	6250	14380	26081	16798
1060	1576	9077867	62	62_1576	7642	12272	9601	15448	6294	13065	15615	3750	15777	5523	8415	6250	17179	13530	14236	8242	18615	19321	35067	39043	34785	8993	5095	9534	9470	10860	3750	29744	26002	36821	6250	3750	8738	24221	12983	15023	5006	10802	20394	16297	10112	14131	21399	21629	27801
1061	1599	9151816	62	62_1599	9508	3750	7939	11961	6250	10973	3750	6250	3750	5523	8415	6250	6250	3750	9532	6250	8708	8232	8097	18831	20540	8993	5095	9534	9470	10860	6250	8561	3750	6250	3750	6250	3750	6250	3750	14226	5006	10802	6250	16297	10112	6250	6236	7500	10453
1062	1896	10108850	62	62_1896	6250	3750	6250	3750	6250	3750	6250	3750	6250	5523	8415	3750	6250	10288	3750	6250	16201	12890	18250	20733	21493	8993	5095	9534	9470	10860	3750	6250	11069	3750	6250	3750	8914	17268	19976	18659	5006	10802	6250	16297	10112	6250	18426	18365	19024
1063	2263	11290633	62	62_2263	3750	7252	6250	15641	22569	14983	3750	6250	3750	12471	8415	13723	9519	13390	9998	37778	20578	16156	11100	11929	47738	8993	11721	9534	9470	10860	6250	24498	8954	7853	3750	6250	3750	6250	3750	6250	5006	10802	3750	16297	10112	3750	16921	13066	16493
1064	2300	11409900	62	62_2300	6250	9094	6352	29835	21684	14677	3750	6250	3750	498463	478617	508813	220430	252039	159622	165967	149559	144137	78967	90764	97615	81734	89122	93072	461384	431093	336687	179348	179796	176380	6250	3750	7417	87645	107861	96546	5006	10802	6250	135129	122869	136829	146554	157170	137694
1065	2409	11761200	62	62_2409	12647	18393	17546	16193	50750	45234	13855	3750	6250	628815	588696	665323	338969	366495	224741	201046	199769	160836	105133	124862	114484	115322	88592	114045	736345	678037	572297	127798	189096	167496	35853	51002	35876	138552	156154	154153	5006	10802	20650	113451	109108	109036	126732	132143	110678
1066	2672	12608334	62	62_2672	3750	7372	6250	3750	20845	21584	6250	3750	6250	5523	8415	3750	6250	8466	3750	6250	3750	6250	7828	3750	6250	8993	5095	9534	9470	10860	6250	3750	6250	3750	6250	3750	6250	3750	6250	3750	5006	10802	6250	16297	10112	6250	3750	6250	3750
1067	3034	13774734	62	62_3034	29246	28293	11931	62401	53524	55903	29939	26261	23314	154089	146487	149128	202937	220927	141534	171884	153501	127603	22664	26716	24297	171601	144188	179712	437975	406223	354707	321886	369210	378926	6250	3750	15171	26750	32431	24909	5006	10802	6250	275310	253315	264709	390863	390138	356222
1068	3115	14036200	62	62_3115	486080	504291	308248	697701	666023	667207	718798	670830	621857	684515	635578	669317	537421	619984	418818	463590	400487	359224	123515	140882	120603	1634330	1430779	1613086	1322898	1223631	1080536	1669603	1804332	1749409	253563	351665	259189	148519	194901	169839	573497	562347	531798	1423638	1463461	1417122	1631665	1666737	1537844
1069	3294	14613800	62	62_3294	108805	95268	48267	221315	204904	227785	117921	98951	84966	311049	271175	319326	180251	185469	118509	115277	88686	95604	67354	64954	56586	427711	348780	434617	355395	330446	274911	258487	311072	308185	125140	166193	127397	109247	129353	116676	63903	10802	53688	205964	194610	175111	199939	217804	193479
1070	3672	15831516	62	62_3672	3750	7107	6090	7337	6250	7944	3750	6250	3750	5523	8415	6250	6155	3750	7557	39880	29533	6250	5842	3750	6250	8993	5095	9534	9470	10860	6250	10496	10471	12843	3750	6250	3750	6250	3750	12213	5006	10802	6250	16297	10112	6250	14635	21742	15980
1071	3725	16002600	62	62_3725	15509	14783	16148	13421	14357	15985	20928	6250	17584	338257	335487	352245	105827	109509	72471	118832	101856	93536	22500	34027	35820	8993	23871	9534	349319	301800	252910	67781	88217	92864	16294	31734	12360	93042	112350	107451	29302	10802	27401	16297	58979	58120	584224	577596	548347
1072	3563	15479950	62	62_3563	6250	3750	6250	3750	6250	7178	3750	6250	3750	50777	30842	59854	23782	30348	23045	31124	15341	23857	7851	15663	12778	8993	5095	9534	154863	133947	100933	31212	39845	35530	6250	3750	6250	28397	30245	34989	5006	10802	3750	16297	10112	3750	93129	87425	92494
1073	3836	16360149	62	62_3836	6250	3750	6250	3750	6250	5822	3750	6250	3750	5523	8415	11147	3750	6250	6252	3750	6250	3750	6250	3750	6250	8993	5095	9534	9470	10860	6250	7557	10774	3750	6250	3750	6250	3750	6250	3750	5006	10802	6250	16297	10112	6250	25829	26517	22447
1074	3968	16785418	62	62_3968	3750	11978	6250	33609	31208	42791	3750	6250	3750	29865	108672	28153	50852	51033	36341	11352	32532	8775	35669	9970	12892	8993	5095	9534	239379	210810	156660	108805	147382	122653	6250	6869	6626	3750	6250	6809	5006	10802	3750	16297	65149	69341	77001	75827	84965
1075	3912	16604683	62	62_3912	82151	86091	50263	204287	193442	191119	132178	119343	115010	2080436	2241441	2121630	3168592	2964820	2887424	2671500	2530127	2387403	541526	512078	536852	1578933	1459542	1237697	1401718	1420226	1416453	201092	240171	226622	1671764	1827200	1557182	658324	715856	727746	1467052	1411987	1405422	181944	187863	185004	339308	359375	332999
1076	3944	16708067	62	62_3944	14508	9876	9574	23910	22345	11713	3750	6250	10407	759498	733664	804863	625087	638679	493591	351976	320537	294732	772424	869261	868280	328712	275886	1579688	975730	878197	838166	270144	303365	296337	235902	277262	1799516	257358	306253	300890	138541	132536	137142	191866	185714	194767	219322	226593	197818
1077	3825	16324734	62	62_3825	6250	3750	6250	3750	6250	3750	6250	3750	6250	5523	8415	37488	5011	12925	20480	16115	12867	3750	9864	6250	7736	8993	5095	9534	9470	10860	6250	3750	12400	6250	3750	6250	3750	6250	3750	6250	5006	10802	3750	16297	10112	3750	60143	56848	44068
1078	4036	17004950	62	62_4036	7211	3750	6250	11891	9563	21736	3750	6250	3750	102668	586335	113539	144090	142000	103675	32546	18731	28199	31328	30926	32273	8993	5095	362493	171785	164918	154745	88108	112853	105446	3750	6250	246066	48924	56624	49526	5006	10802	3750	16297	70406	68073	48592	51165	46043
1079	4450	18338800	62	62_4450	77334	73739	51079	18642	218726	240665	187950	159508	144794	565820	2018725	45693	7129	14103	12838	17435	22061	19961	15655	19876	12547	84578	77272	99851	967522	1043840	40216	132375	140046	142272	6250	3750	6250	3750	6250	3750	5006	10802	6250	16297	10112	25517	166259	161144	179033
1080	4232	17636984	62	62_4232	3750	6250	3750	226458	20464	22667	6250	3750	6250	2466787	2436177	581977	1384219	1368090	1126772	430393	394876	376409	77127	68115	72272	1053014	936414	1077670	1095444	2373525	977667	895912	1004980	972537	301135	384205	346643	715556	817829	793146	857066	826550	786041	745092	659976	640773	753804	743101	674115
1081	4432	18280983	62	62_4432	5023	6250	3750	55538	60340	49605	6250	3750	9549	2861705	2857677	2904353	1725722	1755149	1457200	1642699	1510564	1460574	1543309	1577527	1520365	136253	148673	126359	2780047	2628505	2501444	335816	389926	376554	51861	64252	55379	1688558	1857304	1728672	5006	10802	3750	367241	327593	311881	179892	172358	183042
1082	4730	19241150	62	62_4730	6250	3750	6250	3750	6250	3750	6250	3750	6250	41228	8415	3750	7094	6250	6319	9019	9442	3750	6250	3750	6250	8993	5095	9534	9470	10860	6250	3750	6250	3750	13255	23593	6250	3750	6250	3750	5006	10802	6250	16297	10112	6250	3750	6250	46662
1083	4795	19451050	62	62_4795	6250	3750	6250	17596	15148	12218	3750	6250	3750	48532	50224	39021	438190	436702	303318	326164	283035	278530	126759	127855	122397	8993	40172	9534	9470	10860	26422	89920	104288	106449	14752	24461	14124	8141	6250	3750	46967	10802	37967	16297	100977	95795	64736	57706	198304
1084	4962	19988800	62	62_4962	11129	14529	9675	22811	29813	25342	24103	25767	25642	716687	737141	731254	4494120	4459449	4160735	1487071	1409727	1334286	38929	40359	34700	296698	315409	296062	726368	656255	552526	503284	581793	538884	72976	81121	75733	234470	286832	254171	144458	156000	146396	456769	411305	448357	269185	236934	328173
1085	5097	20423433	62	62_5097	6250	3750	6250	3750	6250	3750	6250	3750	6250	100084	89573	402810	306419	295996	40326	6250	3750	6250	3750	6250	3750	8993	5095	9534	446401	312406	265466	28531	32299	29561	3750	6250	3750	6250	3750	6250	5006	10802	3750	16297	10112	3750	21932	18814	21839
1086	5120	20497650	62	62_5120	3750	6250	3750	6250	3750	6250	3750	6250	3750	466465	520315	468334	424825	515763	487345	6250	3750	6250	22370	3750	5288	8993	5095	9534	508342	438096	499924	313472	323016	412005	3750	6560	11125	6250	3750	6250	5006	10802	3750	16297	10112	6250	11796	10953	12389
1087	5150	20594267	62	62_5150	6250	3750	6250	3750	6250	3750	6250	3750	6250	560204	632998	612947	514250	608195	548010	24151	19804	20844	11792	73397	18684	8993	5095	9534	590053	483987	573400	413448	474767	495425	18021	15430	20685	6354	3750	6250	5006	10802	3750	16297	10112	417312	18462	21364	16668
1088	5180	20691151	62	62_5180	6250	3750	6250	3750	6250	3750	6250	3750	6250	681180	682736	697496	608072	639979	640093	255612	241618	242374	70641	23946	65700	8993	19365	9534	674816	654415	638569	502581	554726	523493	13031	19457	14919	89326	91907	97267	5006	10802	3750	453211	475433	481174	436108	472394	467444
1089	5275	20997650	62	62_5275	3750	6250	3750	6250	3750	6250	3750	6250	3750	5523	8415	92009	71524	59850	17961	6250	3750	6250	3750	6250	3750	8993	5095	9534	69626	61645	68183	5009	12866	3750	6250	8774	10730	3750	6250	3750	5006	10802	6250	16297	10112	6250	6352	8114	9130
1090	5518	21778650	62	62_5518	3750	6250	3750	6250	3750	5171	6250	3750	6250	5523	8415	15128	54104	49998	35614	9250	9383	3750	6250	3750	5306	8993	34280	9534	9470	10860	16399	27304	32060	30121	12072	8531	13040	12480	3750	16809	5006	10802	6250	16297	10112	6250	23823	28860	26825
1091	5690	22332300	62	62_5690	312068	321354	372075	328222	311099	319017	304747	6250	361761	43887	8415	39861	375414	366927	287618	149631	133785	123672	13362	6250	13747	257835	263310	270668	65246	63823	61043	55333	67418	65210	75225	98461	109180	43655	51788	46576	274981	278390	256424	98221	81700	84494	139409	142961	132609
1092	6042	23467184	62	62_6042	21667	5853	9237	402761	12849	381721	3750	19715	21967	5523	8415	18468	8383	8860	8213	16268	13175	11892	3750	6250	3750	8993	11470	9534	9470	10860	3750	7818	8566	6250	11011	27723	26524	16651	3750	6250	22051	28025	24960	16297	10112	6250	5230	3750	7764
1093	6126	23737499	62	62_6126	17753	12865	18283	467737	470119	460028	442293	419476	414718	39961	67305	73717	23522	24478	43521	16319	33513	27886	6428	8423	8007	63869	68673	65037	9470	10860	73816	39130	36336	51100	87275	107922	93120	47779	60360	52248	75972	84401	80972	16297	10112	27833	25430	40279	71268
1094	6426	24704166	62	62_6426	3750	11390	6250	22347	24145	36191	3750	6250	21222	39838	44541	36669	33263	38546	40289	26055	24675	14029	26460	22894	16404	83467	84368	80989	9470	10860	25100	34612	20915	23543	28778	44773	38621	18089	19313	24487	5006	10802	3750	16297	10112	3750	38717	41863	37790
1095	6307	24320833	62	62_6307	3750	6250	3750	6250	3750	6250	3750	6250	3750	5523	8415	43489	14808	13542	9584	11513	6250	22258	3750	6250	3750	8993	37521	27258	9470	10860	48478	14472	41195	38853	3750	6250	6719	3750	6250	3750	5006	10802	6250	16297	10112	6250	31450	36721	33819
1096	6536	25059116	62	62_6536	11594	5378	6250	27693	31000	35332	28301	34623	33709	103701	105890	102560	1029576	1041531	1056355	495891	473498	454156	53186	52318	40404	98011	116106	108759	82449	90195	78942	121229	113291	112615	108078	156076	132088	391460	388262	412978	63595	76082	79327	16297	10112	3750	204447	185260	195962
1097	6466	24832817	62	62_6466	3750	7533	6250	5499	11938	13495	3750	23102	14692	148937	171110	163300	26903	33800	38542	16442	12488	14746	33476	38668	46747	61951	65742	48233	137417	150261	138440	132111	141088	147106	50869	53965	46780	69976	73468	72324	85995	93230	95956	16297	10112	6250	199242	205757	215057
1098	6971	26459383	62	62_6971	6250	3750	6250	3750	6250	3750	6250	3750	6250	5523	16712	15522	3750	9027	7761	6250	3750	6250	3750	6250	3750	8993	5095	9534	17163	18664	27300	15566	9132	3750	6250	25159	24473	3750	6250	3750	65933	10802	6250	16297	10112	3750	19783	17357	21689
1099	7226	27280733	62	62_7226	6657	6516	14792	48091	45963	45267	27842	26036	28009	5523	16712	6250	6250	3750	7678	6250	3750	6250	5212	3750	6250	8993	53204	9534	17163	18664	6250	17161	22294	20934	35412	716607	19138	3750	8338	6250	198357	71444	65360	16297	10112	3750	9052	10981	10133
1100	7266	27409634	62	62_7266	3750	6250	3750	6250	3750	8115	6250	3750	18117	42042	16712	44668	6250	3750	5281	6250	3750	6250	19750	21410	3750	8993	5095	9534	17163	18664	3750	492694	64579	67959	48508	942579	46427	24268	30605	30667	914699	301611	156715	125394	124244	118498	88045	94768	99199
1101	7289	27483601	62	62_7289	22487	25916	33928	107735	120164	131369	426081	432619	426759	9738	16712	3750	13396	9887	14049	6250	3750	6250	6325	3750	17426	974625	934711	939244	17163	18664	30250	70197	526710	469217	1244115	1270396	1292844	836485	834430	852605	961007	1054474	1062148	909311	850256	826295	222014	236054	227686
1102	7341	27651300	62	62_7341	3750	6250	3750	6250	3750	5496	6250	3750	6250	9738	16712	3750	6250	3750	6250	3750	6250	3750	6250	3750	6250	8993	5095	9534	17163	18664	9476	6250	3750	6250	17545	19889	3750	6250	3750	6250	89914	10802	3750	14290	9311	6250	3750	6250	3750
1103	7436	27957550	62	62_7436	3750	6250	3750	6250	3750	6250	3750	6250	3750	9738	16712	6250	3750	6250	3750	6250	3750	6250	3750	6250	3750	8993	5095	9534	17163	18664	9476	3750	6250	3750	21291	50363	18711	6250	3750	6250	291362	10802	86936	14290	9311	3750	6250	3750	6250
1104	7677	28734383	62	62_7677	3750	6250	3750	6250	3750	6250	3750	6250	3750	9738	16712	6250	3750	6250	3750	6250	3750	6250	3750	6250	3750	8993	5095	9534	17163	18664	9476	3750	6250	3750	10017	20162	18570	6250	3750	6250	514974	10802	8845	14290	9311	3750	6250	3750	6250
1105	7710	28840633	62	62_7710	3750	6250	3750	6250	3750	6250	3750	6250	3750	9738	16712	6250	3750	6250	3750	6250	3750	6250	7072	3750	6250	8993	5095	9534	17163	18664	9476	6250	3750	6250	658827	689862	817259	3750	8039	5719	623576	10802	292714	14290	9311	6250	3750	6250	3750
1106	7747	28959633	62	62_7747	27266	27678	37745	151237	153802	152694	396327	432467	407856	9738	16712	6250	3750	10470	9470	10102	6250	3750	8244	6250	11912	845566	864200	772780	17163	18664	9476	32316	35639	29708	1056529	962056	1116518	722344	732329	758736	859493	900294	884397	14290	9311	42177	209117	213981	224605
1107	7767	29023966	62	62_7767	3750	6250	3750	6250	3750	6250	3750	5055	6250	9738	16712	3750	3750	6250	3750	6250	3750	6250	5272	3750	6250	15696	726092	8991	17163	18664	9476	8071	10585	6019	775204	1113378	966024	395426	593438	619024	729531	9035	824438	14290	9311	9419	3750	6250	3750
1108	8087	30054434	62	62_8087	3750	6250	3750	6250	3750	6250	3750	5055	6250	9738	16712	24320	6250	3750	6250	3750	6250	3750	6250	3750	6250	15696	7239	8991	17163	18664	9476	6250	3750	6019	17971	22484	21478	17721	20452	22714	6037	9035	11864	14290	9311	9419	6250	3750	6250
1109	8416	31115883	62	62_8416	6250	3750	6250	26804	27792	24594	3750	5055	19018	77592	16712	86521	3750	6250	5125	3750	6250	3750	7126	6250	7822	15696	7239	8991	117672	122769	108062	49830	62267	51057	3750	6250	3750	6785	6250	3750	6037	9035	5419	14290	9311	9419	12511	12679	10615
1110	316	5016933	63	63_ 316	20234	8908	3750	6250	3750	6250	24819	21854	21246	13910	16712	16387	42959	46220	43432	3750	27796	27792	16892	34428	39160	15696	7239	8991	32636	23855	22257	103618	14190	95012	6250	52838	63763	6785	45611	49459	6037	9035	5419	14290	9311	9419	42602	51648	49358
1111	759	6444533	63	63_ 759	70250	62857	50743	67306	64920	70588	48666	52190	49331	13910	16712	16387	58779	65109	65044	94240	92627	107189	52186	51502	47061	15696	7239	8991	32636	23855	22257	76122	14190	10768	6250	5462	5598	90854	84259	89130	6037	9035	5419	111719	100538	109362	59574	64910	68570
1112	1434	8619534	63	63_1434	1108668	1225448	1113196	1155649	1199317	1117237	1018762	1044963	1099440	768906	764623	722711	594109	583834	674269	1022862	1084817	994311	1006735	901088	983369	572916	561474	489638	705753	678344	633624	967885	869688	887920	98027	91924	83111	928892	793383	758356	498119	512155	509334	881946	926368	901149	821300	862272	897258
1113	1467	8726050	63	63_1467	6250	28843	12923	27982	25533	39680	3750	5814	25024	13868	25008	20553	5476	7070	6250	5806	30630	45925	29904	31507	16132	22398	9383	8447	40416	21242	29439	16411	20861	10768	6250	5462	5598	10780	6672	3750	7068	7268	7204	12284	8510	14423	29377	26102	25302
1114	1573	9068233	63	63_1573	24526	35492	33501	25185	30447	26727	17980	5814	31645	13868	25008	20553	28232	7070	3750	32884	54543	45199	84681	92641	84980	22398	9383	8447	40416	21242	29439	73515	20861	83461	6250	5462	5598	10780	6672	37091	7068	7268	7204	12284	8510	14423	46293	59653	60104
1115	1900	10121616	63	63_1900	6250	3750	6250	3750	6250	3750	6250	5814	3750	13868	25008	20553	5476	7070	6250	5806	40087	34648	46044	51508	54801	22398	9383	8447	40416	21242	29439	6899	20861	10768	3750	5462	5598	10780	43593	53849	7068	7268	7204	12284	8510	14423	45107	48271	43687
1116	2299	11406767	63	63_2299	3750	26080	6250	49820	79069	58969	20993	5814	21943	1745239	1669847	1777668	807991	836822	540316	556353	494749	458886	272163	310309	282046	286300	275129	309443	1655894	1524306	1283245	566654	620695	616919	26973	5462	5598	312445	366561	356827	7068	7268	7204	480075	440003	486624	517317	530838	502416
1117	2409	11761200	63	63_2409	21824	28443	25179	60354	65666	67769	28118	23320	19797	2335039	2198160	2426404	1218293	1263948	783023	772840	715506	643206	374761	434933	372101	418085	314233	434327	2722905	2452680	2140829	500173	660534	599480	132943	193288	124124	494126	581258	530257	72155	66775	66731	428995	391843	409065	466961	469685	420359
1118	2673	12611716	63	63_2673	3750	6250	3750	6250	3750	6250	3750	5814	6250	13868	25008	20553	5476	7070	6250	5806	6513	3750	20620	6250	13176	22398	9383	8447	40416	21242	29439	6899	20861	10768	6250	5462	5598	10780	6672	3750	7068	7268	7204	12284	8510	14423	6250	3750	13386
1119	3034	13774734	63	63_3034	96694	93616	49493	191066	183984	197759	110244	100396	90717	534104	532773	573436	748280	803755	537024	566273	539745	471825	72875	87770	87681	591802	506689	1262753	1527410	1464605	1245106	977004	1129568	1114890	42723	50704	44483	92105	116292	105281	7068	7268	7204	712935	757459	675624	1182881	1110314	1059299
1120	3115	14036200	63	63_3115	1374281	1446982	885754	2007144	1942278	1944163	2076192	1899096	1811338	2378717	2239585	2378973	2042703	2146655	1475921	1595803	1428175	1359756	399564	497483	430178	5685051	5064924	5680488	4800975	4260139	3831492	5913922	6491258	6393543	465427	633804	470300	521739	681327	606925	1723561	1588757	1502019	5199480	5224287	5025763	5643775	5936188	5630330
1121	3296	14620317	63	63_3296	360149	355236	181045	769184	768417	808233	424308	378275	310320	884236	848633	934698	527465	555197	351363	329866	274329	289581	178438	183960	163384	1227227	1055890	663238	1039121	979954	809979	875700	1062116	1015430	756652	1026270	743332	306724	413000	360433	222734	208433	210147	767913	634883	759689	728028	754944	681464
1122	3563	15479950	63	63_3563	6250	3750	6250	3750	15737	19014	6250	5814	3750	13868	25008	20553	5476	7070	21229	96422	6513	21954	3750	6250	34154	22398	9383	8447	40416	21242	29439	6899	20861	10768	6250	5462	5598	10780	6672	3750	7068	7268	7204	12284	8510	14423	61693	69378	70316
1123	3723	15996100	63	63_3723	32084	40371	30635	46728	39090	41873	56018	48027	39836	1312792	1232900	1346478	408674	417099	270335	423103	371570	346235	124929	139831	134479	22398	82634	95600	1340918	1171906	969438	252969	311836	346057	60424	84893	43367	347087	446246	391955	109746	115958	89658	217217	193000	213158	2163399	2155235	2016136
1124	3563	15479950	63	63_3563	13642	6065	6250	9743	3750	6250	20655	5814	17098	201889	194182	216851	93049	85674	59682	62886	69362	76597	45054	39466	20182	22398	9383	8447	531349	461300	365108	95163	111404	107580	6250	5462	18326	86437	101730	90108	18814	19190	7204	79502	66352	14423	322716	342160	329655
1125	3835	16356766	63	63_3835	6250	3750	6250	3750	6250	3750	6250	5814	3750	13868	25008	20553	5476	7070	6250	5806	6513	3750	6250	3750	11731	22398	9383	8447	40416	21242	29439	6899	20861	10768	3750	5462	5598	10780	6672	6250	7068	7268	7204	12284	8510	14423	87769	77162	76469
1126	3874	16482550	63	63_3874	6250	7997	3750	6250	3750	6250	21965	5814	14693	13868	25008	120445	5476	7070	18498	26941	34842	32743	17171	3750	30054	22398	9383	8447	40416	21242	29439	6899	20861	10768	3750	5462	5598	10780	6672	24289	7068	7268	7204	12284	8510	14423	184123	192099	249801
1127	3967	16782301	63	63_3967	37320	23313	3750	115549	140754	112356	63099	51132	48793	115285	120293	364775	193676	204740	118931	1192232	1113774	1052559	94681	106262	88949	22398	104933	132601	852066	738548	578652	928781	510560	497238	22047	17483	826269	889346	30361	1034772	7068	7268	7204	684595	632735	657724	246100	257526	710716
1128	3911	16601816	63	63_3911	295316	284922	168024	679920	688803	709170	477465	425740	406445	7019342	7737214	7273293	10648679	10538119	9519531	9320152	8710940	8108042	1850738	1823655	1882475	5655061	5291239	5475670	4740179	4934299	4847701	736216	899589	853652	5943047	6272784	5531215	2221437	2583796	2500883	5082932	4982553	4899506	730758	688633	670690	1232870	1256600	1174756
1129	3944	16708067	63	63_3944	252786	243766	178385	755074	720823	735022	611737	503205	445013	2678395	2567592	2744506	2166726	2311249	1741174	1407648	1283294	1240935	2708837	2903310	3046001	1107824	926611	1210017	3512784	3038653	2885880	2978657	1075284	1072464	764229	6694674	6330588	2348986	1130972	2451952	460194	439301	399806	2358335	2189615	2189715	834794	825503	2175617
1130	4210	17565884	63	63_4210	34017	41697	6250	70978	81563	81977	3750	5814	6250	13868	25008	1846581	5476	37726	40868	57532	51376	93031	30446	28375	19971	22398	9383	8447	40416	562078	29439	410013	20861	10768	3750	5462	5598	10780	6672	17794	7068	7268	7204	285961	266250	275891	180822	178551	150667
1131	4036	17004950	63	63_4036	3750	6250	3750	36044	33864	32228	33333	5814	28558	353669	347179	2001150	460439	480038	355026	128753	109719	50669	246733	237502	242452	292115	259864	374112	574115	3278326	510320	287358	368468	363037	1035302	891475	1189793	139739	178653	159906	7068	7268	7204	250226	237468	227910	615426	623013	141791
1132	4232	17636984	63	63_4232	3750	6250	3750	6250	51582	53526	45148	5814	34776	1994870	1902119	10144708	4510475	4557356	3685440	37970	36719	31376	33620	30599	27866	3342861	2897143	3460830	3520728	3436070	3166097	243605	3351018	3200028	6250	1185550	5598	10780	2624721	9176	2799873	2694798	2543549	12284	8510	14423	2475686	2440140	294689
1133	4432	18280983	63	63_4432	3750	7412	6250	190140	229189	189895	32228	5814	27970	10779798	10429051	10804985	6509825	6503441	5428989	5908761	5567008	5444131	5603383	5823922	5624686	252249	257942	223612	10589958	9828420	9259800	1155044	1457635	1385096	178279	235905	225313	6247596	6895578	6427091	7068	32921	7204	1301579	1265253	1239079	333194	329887	617525
1134	4607	18845051	63	63_4607	6250	3750	6250	3750	6250	3750	6250	5814	3750	98299	25008	20553	5476	7070	20822	5806	6513	3750	6250	3750	6250	22398	9383	8447	40416	21242	29439	6899	275612	253555	48583	5462	5598	10780	6672	6250	7068	7268	7204	12284	8510	14423	3750	9829	168073
1135	4794	19447651	63	63_4794	16801	16401	3750	56992	52414	57941	46737	36658	37868	169663	25008	136885	1597221	1571848	1102773	1174554	1071297	1023021	471952	444416	449757	177780	151834	195754	40416	21242	29439	296406	385984	391476	51142	76803	52499	201061	201881	207019	161379	147253	143234	381531	370985	340497	214707	196284	765025
1136	4962	19988800	63	63_4962	22819	20748	21689	46627	50330	53286	46961	54835	48559	2618656	2637202	2694672	15936559	15556886	15045621	5471083	5061709	4790535	248294	241084	234864	647173	677680	652261	2606718	2392072	2073839	1828592	2161122	2009155	149127	162726	148443	828090	1034349	953369	282440	315779	319432	1691845	1571942	1590845	953282	900213	986862
1137	5276	21000784	63	63_5276	3750	6250	3750	6250	3750	6250	3750	5814	6250	70723	1074130	1304926	247025	43303	41286	5806	6513	26870	23027	3750	19260	22398	9383	8447	40416	56243	29439	48872	20861	10768	24916	82388	15450	10780	6672	18823	7068	7268	7204	12284	22825	14423	45541	42581	63716
1138	5141	20565100	63	63_5141	6250	3750	6250	3750	6250	3750	6250	5814	3750	197116	1213202	1424674	1092508	213827	131917	95072	60501	59126	90108	42818	71693	22398	9383	8447	40416	159892	29439	841076	20861	65555	55520	52200	63205	10780	6672	39952	7068	67732	64470	12284	50602	14423	34645	44189	40798
1139	5178	20684633	63	63_5178	3750	6250	3750	6250	3750	6250	18167	5814	3750	1544982	1507085	1527413	1329380	1446201	1387261	530435	531081	502283	49666	87347	39770	22398	61049	76112	1525032	1431453	1463303	1129806	1186493	1181810	44811	50636	45646	10780	42970	30811	7068	7268	15498	975490	1075196	1064233	945190	1005516	46514
1140	5519	21782034	63	63_5519	6250	3750	6250	13370	3750	6250	3750	5814	6250	45507	25008	49714	170405	181376	117361	5806	6513	6250	17888	3750	7448	22398	65573	91130	40416	80419	29439	99769	20861	109878	34077	34036	34730	10780	56092	53584	60361	52112	45430	12284	58490	14423	87876	83542	78159
1141	5690	22332300	63	63_5690	1017945	1034325	1227282	30368	25263	1229458	34483	5814	37346	139252	25008	140170	1386104	1298874	1011671	567010	510042	483217	39568	35643	35419	842086	878758	859368	40416	220724	201316	201067	245317	213166	266502	312763	348472	145275	145098	150138	915712	894821	878210	338626	329516	320272	440790	451836	454081
1142	5975	23251051	63	63_5975	54526	26755	33161	58625	83527	1404584	43380	68531	70690	13868	25008	20553	5476	7070	20764	45567	42560	33657	16147	3750	7047	22398	20657	21081	40416	21242	29439	6899	20861	10768	42350	84054	37813	37082	37899	26108	61489	73271	69706	12284	8510	14423	16329	3750	13062
1143	6126	23737499	63	63_6126	43864	42465	23223	1495155	1571440	1551144	1434257	1333958	1386107	114337	189774	209911	59200	74064	121670	49727	104567	83757	10646	6250	21344	204122	224962	202416	40416	21242	214621	111113	20861	165987	266838	335420	321061	146818	147277	165505	238218	263099	261460	12284	57171	14423	82970	118430	229574
1144	6303	24307817	63	63_6303	3750	30883	27402	24894	25155	97624	51919	55790	65514	13868	25008	20553	5476	7070	39082	41745	35172	35251	9767	6250	5414	22398	273393	247291	40416	49968	29439	6899	20861	10768	6250	64677	5598	10780	6672	31020	40578	63342	41691	12284	8510	14423	109709	122115	122729
1145	6426	24704166	63	63_6426	25247	14912	27833	30731	44815	60346	58043	70018	73642	171852	198316	190568	154571	168162	173236	98628	90932	76738	152063	147472	67629	278034	163493	203162	40416	196460	187983	138487	167435	153045	116712	176111	138045	225842	226398	239030	261097	303347	306719	12284	8510	14423	289370	303297	157357
1146	6535	25055733	63	63_6535	39041	15943	32184	113114	138550	144119	139651	144256	151048	380382	353201	351465	3787037	3954348	3986378	1768012	1628931	1638376	79497	74026	176323	166416	175972	176901	280447	296939	279990	442586	514393	526587	309044	447655	378954	1417980	1466490	1454581	277056	310881	286726	107718	103424	117416	685127	683296	729569
1147	6468	24839317	63	63_6468	6250	3750	6250	3750	15348	11499	37129	45538	54170	231774	256810	248795	81001	95779	96391	47896	42817	43333	77298	71754	72264	201659	203582	191382	80494	219086	213417	6899	20861	57966	76693	94205	70239	81043	83391	82387	7068	42780	7204	12284	8510	14423	122233	148686	308026
1148	6952	26397917	63	63_6952	3750	6250	3750	6250	3750	6250	3750	5814	18577	13868	25008	20553	5476	7070	3750	5384	6250	3750	12267	6250	3750	22398	9383	75079	80494	21242	67585	6899	20861	10768	54872	5462	69742	10780	6672	3750	66933	64386	58486	12284	8510	14423	51377	68484	70432
1149	7006	26572134	63	63_7006	23879	21997	46434	176261	172847	167021	102840	100732	99251	13868	25008	20553	5476	7070	6250	5384	3750	6250	11782	3750	11121	22398	166949	174398	80494	21242	67585	6899	20861	10768	107853	80366	55381	10780	6672	24873	205239	233814	211486	12284	8510	14423	34513	41987	43017
1150	7286	27473967	63	63_7286	64660	55287	78793	263988	288162	299866	945292	1013913	1008483	176038	176767	196241	33201	38288	37619	5384	3750	6250	75105	81824	73372	2218883	2183358	2122450	80494	143543	67585	1860400	2003585	1892284	2238555	73100	2929004	1993988	1928841	1978343	2359919	2417951	2415704	3572817	3238568	3183900	527911	546317	519974
1151	7294	27499733	63	63_7294	3750	6250	3750	19944	24733	26521	49408	57587	54249	34404	44072	45247	6179	7008	6250	5384	3750	6250	8710	3750	6250	22398	90468	92255	80494	58612	67585	244429	255275	238126	2731989	2944696	147012	10780	85072	88721	642714	637837	928142	458213	432285	447219	255713	278096	329140
1152	7402	27847918	63	63_7402	6250	3750	6250	3750	6250	3750	6250	5814	3750	34404	44072	45247	6179	7008	6250	5384	3750	6250	3750	6250	3750	22398	9383	8447	80494	58612	67585	61340	20861	65040	156217	151734	47125	10780	6672	3750	259164	300330	283245	12284	8510	14423	6250	3750	6250
1153	7699	28804951	63	63_7699	6250	3750	6250	3750	6250	3750	6250	5814	3750	34404	44072	45247	6179	7008	6250	5384	3750	6250	3750	6250	3750	22398	9383	8447	80494	58612	67585	6899	20861	10768	38971	43774	2281495	10780	6672	17885	885992	948831	18065	12284	8510	14423	3750	6250	3750
1154	7731	28908333	63	63_7731	76114	79269	103969	421100	428575	407756	1115940	1146798	1139636	34404	44072	45247	6179	7008	3750	5384	6250	3750	15715	6250	3750	2281442	2336931	2169290	80494	58612	67585	6899	20861	10768	2389322	2288054	2788669	1995758	2062891	2009234	1397475	24228	32270	12284	8510	14423	593068	609044	632900
1155	7979	29706516	63	63_7979	3750	6250	3750	6250	3750	6250	9064	11206	6088	34404	44072	45247	6179	7008	36437	5384	3750	19241	30879	33007	33635	48706	26434	26723	80494	58612	67585	125457	117742	108180	2857328	3055147	3068568	8072	60450	63424	2367330	2515546	2457648	127880	140805	144703	6250	3750	14489
1156	8423	31138283	63	63_8423	6250	3750	6250	84797	79081	79467	136765	119027	89496	559268	464072	585022	6179	7008	6250	5384	3750	6250	8110	3750	20641	529377	470033	581385	835482	871265	754149	349987	410501	328844	5315	32602	5056	8072	8201	63864	242923	266741	225443	603784	539949	485441	41175	36764	33583
1157	1435	8622916	64	64_1435	235025	264028	205885	238529	242353	206622	191610	223147	225232	163837	158224	143255	107341	127377	126510	208535	210857	191908	214000	181613	180572	52307	122431	33501	143035	59274	131701	187585	187204	173304	25371	5822	6250	190751	165542	147280	112308	109028	97820	173290	190421	195280	169198	179655	187710
1158	2299	11406767	64	64_2299	6250	3750	6250	3750	13715	17905	9382	20979	6266	630289	578318	675335	303745	307627	193083	185389	175373	171307	94931	113205	102660	52307	18315	122018	601595	575630	462380	193233	218866	220590	3750	5822	6250	120927	131486	136835	3750	7010	10148	180271	165187	188096	184018	195037	183267
1159	2411	11767716	64	64_2411	3750	6250	9036	31421	22917	25938	9382	20979	6266	913676	841406	908404	451711	489092	303350	297142	273047	258092	148615	177528	144439	52307	141512	181315	1109686	937659	811583	193186	253700	236744	55278	81217	49372	199849	231996	219389	26624	7010	10148	181169	147182	166682	179345	182812	161995
1160	3035	13778133	64	64_3035	40250	38407	22012	84555	76016	84171	9382	20979	44552	199693	203019	196843	282792	315987	205773	100171	91543	90796	33284	36667	30084	354902	294002	394499	577826	544161	456095	279712	328665	329901	6250	6182	19826	38886	9729	10637	3750	7010	10148	254950	232828	252491	371323	359467	297699
1161	3115	14036200	64	64_3115	426872	451504	267436	599398	612523	312303	658001	600809	552981	890325	833383	910358	779711	831833	596951	616535	562912	518195	157300	209446	170618	2119212	1896545	2134025	1868776	1676471	1504602	2204069	2426432	2415371	180566	220741	173246	214871	247500	239914	511839	505311	466855	2006949	1940141	1920143	2094496	2136483	2124599
1162	3296	14620317	64	64_3296	160230	138506	76246	284723	299991	609769	155165	149084	122294	277907	274839	291941	160151	181661	140855	215780	184703	181777	65185	55261	53771	247196	210414	263854	328247	312950	257012	354617	410787	410759	238693	327513	215190	90654	140793	112306	97725	82383	70076	248471	252415	221237	289967	280627	282303
1163	3572	15508600	64	64_3572	6250	3750	6250	3750	6250	3750	9382	20979	6266	74504	18019	17866	6882	6946	22074	32178	28367	29664	17230	14711	18512	29599	18315	22002	215631	196767	23013	7017	9536	53271	3750	6182	6250	32068	9729	10637	3750	7010	10148	11071	12770	10405	129237	138365	134654
1164	3722	15992967	64	64_3722	3750	6250	3750	21282	17885	19579	9382	20979	6266	517144	516785	569926	174103	179050	117312	168922	150385	147009	58382	56648	57962	29599	18315	22002	560917	462944	399992	104801	140035	147318	25088	37089	3750	146477	170571	161972	36930	47812	10148	94486	96013	93641	851944	844453	797455
1165	3785	16195833	64	64_3785	3750	6250	3750	6250	3750	6250	9382	20979	6266	11598	18019	17866	6882	6946	3750	6250	3750	6250	3750	6250	3750	29599	18315	22002	21007	22566	23013	7017	9536	3750	6250	6182	3750	5364	9729	10637	6250	7010	10148	11071	12770	10405	3750	42801	43425
1166	3873	16479433	64	64_3873	3750	6250	3750	6250	27599	3750	9382	20979	6266	11598	18019	17866	6882	6946	3750	30490	17471	15719	6250	3750	6250	29599	18315	22002	21007	22566	23013	7017	9536	6250	3750	6182	6250	5364	9729	10637	3750	7010	10148	11071	12770	10405	36877	30286	150624
1167	3912	16604683	64	64_3912	121724	124496	71632	263182	286446	272123	200805	160606	164268	4185424	4404763	4220535	6220870	5994032	5722103	5500089	5019629	4844015	1541719	1638258	1678529	2247736	2130088	2206764	2819241	2929111	2899512	352101	344021	355562	2156446	2171798	2262788	1328682	1431725	1429281	2055708	2054771	1963713	288910	260270	277508	515652	506633	428085
1168	3967	16782301	64	64_3967	3750	14984	6250	64408	80149	77482	9382	20979	6266	121466	40288	48628	70691	86113	49148	494051	463471	488810	39924	39169	32893	29599	18315	22002	315491	269716	223516	145238	217503	187460	247432	6182	260754	5364	9729	10637	6250	7010	10148	103174	103036	398293	166114	158361	233927
1169	3944	16708067	64	64_3944	72501	83364	60308	259563	243827	251174	186513	168910	142118	1073926	1048075	1121948	843422	898194	658227	425993	426395	389002	767222	745745	718604	326299	329413	399113	1340462	1253131	1152050	572265	647286	648810	2449647	2687282	2668651	319051	407645	395977	158006	144677	140836	410734	399772	692002	324497	290227	704121
1170	4033	16995317	64	64_4033	6250	3750	6250	3750	6250	3750	9382	20979	6266	11598	18019	17866	6882	6946	6250	3750	12763	6250	5146	3750	6250	29599	18315	22002	21007	22566	23013	7017	9536	6250	3750	6182	6250	5364	9729	10637	3750	7010	10148	11071	12770	10405	41269	67899	32246
1171	3987	16846884	64	64_3987	6250	3750	6250	30836	3750	31830	9382	20979	6266	50223	18019	17866	18509	17763	16408	53664	39989	42967	5146	15580	12233	29599	18315	22002	1073490	178539	23013	7017	9536	3750	6250	6182	3750	5364	9729	10637	6250	7010	10148	11071	12770	96096	59665	76169	54427
1172	4036	17004950	64	64_4036	6250	3750	6250	13806	13538	3750	9382	20979	6266	660764	622009	637992	153274	165046	104116	15172	17916	20391	86849	80562	75550	29599	18315	22002	1180477	1120857	23013	102909	120078	104994	307543	301695	364843	49132	68679	10637	3750	7010	10148	93348	79871	71105	82943	263089	62894
1173	4232	17636984	64	64_4232	6250	3750	6250	18173	25743	23040	9382	20979	6266	3744937	3606152	3579750	1457495	1464518	1205961	6250	18624	19160	5146	14903	3750	1096706	894559	1097162	3785291	3552763	1049588	948996	1079872	1034657	6250	398070	3750	705968	851886	799120	906571	865370	837689	773312	720636	10405	810841	801649	266264
1174	4431	18277599	64	64_4431	3750	6250	3750	86981	94738	93141	9382	20979	6266	4301222	4220039	4333041	2655519	2655563	2189380	2442713	2266737	2193016	2359571	2345390	2273863	29599	102909	154281	4128801	3961624	3651778	500824	621052	598818	83095	94603	93229	2528170	2806265	2639720	3750	7010	10148	541138	520998	496111	272128	147165	134429
1175	4611	18857817	64	64_4611	3750	6250	3750	6250	3750	6250	9382	20979	6266	11598	18019	17866	6882	6946	3750	6250	3750	6250	3750	6250	3750	29599	18315	22002	21007	22566	23013	113797	104937	108291	25098	6182	3750	5364	9729	10637	6250	7010	10148	11071	12770	10405	126764	99196	82375
1176	4794	19447651	64	64_4794	3750	6250	3750	6250	27184	10567	9382	20979	6266	187411	187949	165644	810140	783254	570474	614546	561447	479177	235215	209286	227475	29599	18315	22002	121810	22566	23013	160966	188705	199936	26471	41831	31096	56152	52613	81244	90690	69589	73217	182739	178821	184068	81901	76038	85496
1177	4962	19988800	64	64_4962	6250	3750	6250	27610	18065	22999	9382	20979	6266	1232200	1279515	1310667	19711868	20162662	18576340	7342857	7082718	6539827	308235	304003	300189	226310	211236	211255	1329338	1169788	1069480	2461628	2874204	2687347	58580	72751	50193	411966	512870	460050	114134	110299	108684	2168507	2058263	2133606	518393	451278	386674
1178	5072	20343233	64	64_5072	3750	6250	3750	6250	3750	6250	9382	20979	6266	55965	73288	159721	154319	212614	18382	3750	6250	3750	13227	5204	6250	29599	18315	22002	21007	22566	23013	7017	9536	6250	3750	6182	6250	5364	9729	10637	3750	7010	10148	11071	12770	10405	6250	18409	9064
1179	5099	20429951	64	64_5099	3750	6250	3750	6250	3750	6250	9382	20979	6266	118350	194395	213507	221738	345927	22062	3750	7300	6250	10158	32858	3750	29599	18315	22002	21007	22566	23013	7017	9536	27808	3750	6182	6250	5364	9729	10637	3750	7010	10148	11071	12770	10405	26447	89271	30584
1180	5178	20684633	64	64_5178	3750	6250	3750	6250	22880	12725	9382	20979	6266	492400	450471	461620	432279	481266	479479	191343	183208	196878	20933	13150	16334	29599	18315	22002	472131	488627	460447	386010	387281	402306	52811	66638	29750	81516	61598	10637	13284	7010	10148	340121	338140	411626	307133	319901	350603
1181	5276	21000784	64	64_5276	3750	6250	3750	6250	3750	6250	9382	20979	6266	223418	432415	480415	182953	358054	109074	6250	11896	3750	31088	24858	32504	29599	18315	22002	21007	22566	23013	112690	197759	250533	3750	6182	50998	5364	9729	10637	6250	7010	10148	11071	12770	175350	16109	162804	17964
1182	5158	20620050	64	64_5158	3750	6250	3750	6250	8712	3750	9382	20979	6266	366722	534320	477440	405335	438460	278162	75698	57504	50736	17020	16028	22313	29599	18315	22002	376819	382718	340254	355685	296927	358118	22141	6182	25561	5364	9729	10637	22966	7010	10148	11071	200581	249867	158310	258060	246261
1183	5517	21775517	64	64_5517	3750	6250	3750	6250	12813	3750	9382	20979	6266	11598	18019	17866	73739	96228	68727	3750	12841	6250	8473	14909	9021	29599	18315	22002	21007	22566	23013	53376	59902	68210	6250	6182	25754	24657	9729	10637	28904	7010	10148	11071	12770	10405	52337	45243	40695
1184	5690	22332300	64	64_5690	196292	214789	221289	247760	271663	262736	343279	380889	304123	72151	18019	17866	1102025	1073655	772493	454611	391786	350603	39366	32723	28532	288547	184737	280047	21007	22566	23013	146404	187250	162279	84943	99717	112312	52538	57071	10637	278697	201575	238178	285163	242699	249186	156645	167813	159750
1185	5947	23160933	64	64_5947	19834	3750	18315	401153	153665	317254	9382	72419	34254	11598	18019	17866	6882	6946	3750	6250	8099	3750	6250	3750	6250	29599	18315	22002	21007	22566	23013	7017	9536	6250	3750	6182	6250	5364	9729	10637	17387	30837	131529	11071	12770	10405	13205	3750	6250
1186	5970	23235149	64	64_5970	17031	9456	108518	452148	379786	461735	9382	191265	373095	11598	18019	17866	6882	6946	3750	6250	24063	22844	3750	6250	3750	29599	238518	22002	21007	22566	23013	7017	9536	3750	6250	36837	28886	5364	9729	10637	127999	109176	91601	11071	12770	10405	7652	7437	13925
1187	5987	23289850	64	64_5987	342204	337783	392877	518130	460703	513095	454036	428604	435716	11598	18019	17866	6882	6946	43632	3750	14305	18667	6250	3750	6250	29599	308483	22002	21007	22566	23013	30507	9536	51750	97051	129574	116261	57060	55128	62027	92061	327766	290923	11071	12770	10405	26910	33899	61298
1188	6468	24839317	64	64_6468	3750	6250	14927	18128	22617	27228	9382	20979	6266	28908	18019	116796	36728	42299	21790	3750	21999	6250	29983	34761	31436	29599	18315	22002	21007	22566	23013	7017	9536	33783	6250	37433	32738	93068	104140	82294	3750	7010	10148	11071	12770	10405	68552	68106	70881
1189	6426	24704166	64	64_6426	31966	30145	48347	39366	58436	73369	9382	20979	74083	301709	291239	318148	226480	252904	267859	142965	151798	119441	40135	46011	37013	29599	18315	22002	282869	304338	306148	227884	224697	210115	111901	162687	141934	119188	132135	123374	107679	119265	126251	11071	12770	10405	195742	240095	232986
1190	6536	25059116	64	64_6536	55690	28780	32401	191533	219737	237385	205576	225903	208637	439005	450209	425567	4869917	4920134	5018162	2224898	2085468	2034868	224181	235830	270350	203155	239565	310219	325800	349642	347581	572680	631057	636479	176610	245657	203702	1770199	1779536	1844996	424548	490012	445821	167396	177828	169661	865765	850584	865919
1191	6983	26497917	64	64_6983	6250	3750	6250	3750	6250	3750	9382	20979	6266	11598	32782	38020	5855	6847	3750	5368	6250	3750	6250	6117	3750	29599	18315	22002	50509	52585	51450	7017	9536	3750	6250	6182	3750	5364	9729	10637	76672	87651	74229	11071	12770	10405	18227	18612	39391
1192	7016	26603901	64	64_7016	21192	3750	28589	99418	116584	132360	353552	385995	389570	72525	32782	38020	5855	6847	6250	5368	3750	6250	30358	27506	27982	812926	822647	758587	50509	52585	51450	738638	828048	735953	805721	508748	1057323	518621	677570	695254	850120	647726	610519	1394614	1261747	1196794	205577	187818	205208
1193	7227	27284117	64	64_7227	3750	6250	24606	88406	87376	69413	9382	20979	55564	27080	32782	38020	5855	6847	6250	5368	3750	6250	3750	6250	3750	29599	18315	22002	50509	52585	51450	7017	9536	3750	37014	62401	12664	5364	9729	10637	104598	228826	299818	11071	12770	10405	22936	21235	24115
1194	7282	27460934	64	64_7282	6250	3750	6250	3750	6250	3750	9382	20979	6266	27080	32782	38020	5855	6847	6250	5368	3750	6250	3750	6250	3750	29599	18315	22002	50509	52585	51450	100568	94063	86650	1013122	1069543	61215	715309	9729	10637	260539	876475	875208	162098	157078	165715	85664	99116	111938
1195	7402	27847918	64	64_7402	3750	6250	3750	6250	3750	6250	9382	20979	6266	27080	32782	38020	5855	6847	6250	5368	3750	6250	3750	6250	3750	29599	18315	22002	50509	52585	51450	7017	9536	3750	53881	6182	23852	5364	9729	10637	6250	82904	100378	11071	27456	10405	3750	6250	3750
1196	7670	28711983	64	64_7670	3750	6250	3750	6250	3750	6250	9382	20979	6266	27080	32782	38020	5855	6847	6250	5368	3750	6250	3750	6250	3750	29599	18315	22002	50509	52585	51450	7017	9536	3750	482360	29809	6250	5364	9729	280298	3750	282392	10148	11071	27456	10405	6250	3750	6250
1197	7696	28795317	64	64_7696	3750	6250	3750	6250	3750	6250	9382	20979	6266	27080	32782	38020	5855	6847	6250	5368	3750	6250	3750	6250	3750	29599	18315	22002	50509	52585	51450	7017	9536	3750	678763	683045	473014	437513	9729	377620	305572	361477	332005	11071	27456	10405	5678	6250	3750
1198	7724	28885416	64	64_7724	32159	32094	35629	155084	158797	163817	388293	402642	396247	27080	32782	38020	5855	6847	6250	5368	3750	6250	7947	5391	3750	818965	18315	786069	50509	52585	51450	7017	9536	3750	861742	922670	779992	680787	668666	674184	680322	419283	513987	11071	27456	10405	197084	202050	226818
1199	7978	29703133	64	64_7978	5683	6250	5542	3750	6250	5938	11965	14687	10181	27080	32782	38020	5855	6847	14732	5368	6250	11339	8838	16468	19333	67521	814596	45285	50509	52585	51450	68728	57715	50953	1008075	1059977	1026484	8657	8040	10295	791973	858363	842988	72796	27456	72090	3750	6106	6250
1200	8424	31141399	64	64_8424	5683	6250	5542	25225	24211	5938	11965	14687	10181	381097	330708	454992	5855	6847	3750	5368	6250	29987	3750	6250	3750	67521	350150	45285	571195	587490	506002	238100	317276	258901	6389	9201	9180	8657	8040	10295	189129	193532	158702	430017	383647	322641	3750	6106	6250
1201	452	5454950	65	65_ 452	56341	40974	53314	25564	47533	39676	79732	75681	79588	56707	41226	55519	74299	70362	74403	75497	71696	11080	145959	132175	141127	67521	46665	45285	80728	120010	119197	89007	51599	22422	6389	94008	127566	47018	45039	51645	22980	26568	26980	62296	40883	39335	43946	6106	26466
1202	752	6421883	65	65_ 752	153537	146580	121924	156659	141672	153817	114765	123346	125240	56707	41226	55519	141287	137478	150695	241560	224588	250033	131745	110099	106650	67521	46665	45285	80728	120010	119197	175453	51599	163097	6389	12219	13846	236550	212835	218569	22980	26568	26980	62296	40883	242731	140938	146219	170160
1203	1433	8616400	65	65_1433	2678207	3075367	2653848	2867411	2921564	2729305	2501552	2592495	2615629	1976142	1861424	1811264	1397216	1507817	1691753	2666205	2789269	2574215	2512154	2218287	2322892	1410777	1422498	1254914	1688968	1759617	1521829	2484243	2260554	2232973	246221	227419	186962	2316420	1932286	1867235	1224796	1258839	1283601	2166642	2235812	2299361	2099079	2157437	2223203
1204	2299	11406767	65	65_2299	83020	103350	47632	213662	329049	251424	109837	69974	103371	6745784	6455922	7042190	3155613	3331531	2130221	2181347	2058902	1836799	1027363	1176246	1125044	1194859	1048525	1245674	6381764	5922354	4931509	2242156	2416519	2570862	93452	102829	13846	1226663	1441738	1330662	30071	29096	25923	1833559	1805921	1973386	2092086	2068603	1916477
1205	2409	11761200	65	65_2409	101237	99317	116849	260476	251738	286474	126749	108685	87621	9899449	9236735	10345836	5256794	5443998	3437504	3290110	3141090	2688587	1636829	1850201	1698669	1785215	1351799	1915215	11580062	10515297	9090759	2293937	2857303	2668606	545763	820345	490118	2178377	2582296	2381443	285315	285665	250545	1910327	1669218	1798090	2038767	2030567	1795963
1206	2669	12598700	65	65_2669	8108	3750	52311	23863	6794	8439	14548	8395	14096	70852	34906	52864	123802	130853	69274	79358	76677	16586	64908	55227	47378	105443	50979	68567	81445	157417	158507	20093	72404	23843	7899	12219	13846	11950	6351	9953	30071	29096	25923	85033	39624	39514	75622	70268	65181
1207	3034	13774734	65	65_3034	397519	378596	197347	834598	810451	873841	493961	436336	357263	2383297	2388690	2516444	3421049	3582929	2405212	2552852	2321591	2137292	337958	371842	356989	5481132	4638603	5412391	6989730	6458954	5422636	4280758	5025805	4858031	180455	194697	182719	419868	475535	438939	30071	29096	25923	3546721	3294900	3295669	5144582	5002032	4551861
1208	3116	14039317	65	65_3116	5836592	6154011	3717294	8615663	8283431	8265475	8883161	8346801	7769415	10326081	10062508	10787654	9359158	9654786	6718162	7281778	6845019	6182417	1938682	2128317	1971758	23666842	21325536	24075736	21383132	19660124	17425056	25074788	27369668	26602300	1957551	2653541	2021892	2437066	2970210	2754175	7313433	6871910	6574973	22290766	22083104	21819830	24408524	24679968	23310182
1209	3295	14616933	65	65_3295	1618062	1617657	840930	3484873	3448456	3683089	1918230	1656760	1392621	3920868	3755690	4151482	2430693	2570889	1633979	1471967	1334828	1296627	777420	798789	736607	2901220	2422337	3161750	4824453	4374227	3647880	4190697	4957617	4834233	3226972	4501668	3282871	1401170	1679869	1554045	946882	936503	889782	3388740	3096890	3138986	3454045	3588014	3161893
1210	3609	15628134	65	65_3609	8108	6250	8200	63639	6794	66971	14548	89287	14096	70852	34906	52864	62470	56335	43275	422587	351337	153687	8989	65744	32922	105443	50979	68567	81445	157417	158507	20093	72404	144926	7899	12219	13846	11950	13953	9953	30071	29096	25923	85033	39624	39514	88484	369210	192287
1211	3723	15996100	65	65_3723	159951	177063	133035	201565	203108	200339	256487	221214	181748	4367316	4222275	4629186	1404092	1513214	932038	1471948	1292871	1189345	449099	444851	431249	105443	50979	68567	2446483	2123823	1639260	860579	1124274	1217982	249398	370066	216388	1221465	1458917	1333325	462988	458210	419636	716477	677623	730083	9816736	9619622	8817525
1212	3564	15483067	65	65_3564	8108	23383	8200	45675	51611	44374	38611	8395	32547	881228	829560	916225	383804	432171	276651	698564	233916	336863	210459	187227	159168	105443	50979	68567	81445	157417	158507	423969	516816	533209	86789	12219	13846	351263	418433	382793	30071	29096	25923	85033	310918	282831	405316	200331	1135886
1213	3677	15847650	65	65_3677	8108	3750	8200	8176	6794	8439	14548	8395	14096	70852	34906	52864	27175	50839	61663	5775	6125	16586	10379	5502	17409	105443	50979	68567	81445	157417	158507	20093	72404	23843	7899	12219	13846	11950	16579	9953	30071	29096	25923	85033	39624	39514	180271	99284	339789
1214	4035	17001816	65	65_4035	177558	171559	75865	325554	367031	325843	284227	234960	221880	1499613	1522869	1581302	1998621	2021613	7238664	599110	524230	4599014	417996	433235	393080	105443	50979	68567	4594279	3969223	3262301	2603334	2978142	3038703	7899	3840493	13846	5959083	7134559	6787796	30071	29096	25923	1939813	1816748	1835325	694020	718924	4886489
1215	3835	16356766	65	65_3835	23947	14976	8200	26581	38376	50397	80078	84094	87697	70852	34906	52864	51315	64092	276537	58062	82730	240088	39843	41922	83156	105443	50979	68567	81445	157417	158507	3138439	3922075	3768904	7899	12219	13846	11950	52984	55674	30071	29096	25923	85033	39624	39514	1170955	1190196	744162
1216	3986	16843483	65	65_3986	144312	98655	103118	348588	336195	365328	62097	60255	59653	70852	138337	550902	278708	280677	586961	216873	228716	487708	150769	132062	113296	105443	50979	68567	4062554	3525298	2932316	2057441	2477934	2354405	7899	12219	13846	107081	138568	119527	30071	29096	25923	1378802	1236768	1275486	819208	787007	656449
1217	3912	16604683	65	65_3912	1077777	1002175	670266	3129082	2910176	3135582	2515434	2155140	1890867	11128860	11091248	11862322	28304772	28042594	14823301	24294398	22945156	21976466	8053546	7607798	7739769	23242856	21726036	22957664	14488971	12738703	12031990	11913512	13304205	12951170	24677330	26139770	26910690	9319407	10640035	10281282	21351704	20186586	20076936	9423437	9114378	8823665	4159341	3991258	9058944
1218	3944	16708067	65	65_3944	1225893	1231415	754590	2924770	2953483	3034596	2059672	1811580	1655811	19099100	20230174	19212014	9010185	9853764	25643714	5356361	4784089	5213022	7124204	7644604	8135019	4754168	4048687	5117890	13290331	13691445	13333081	1234245	1597051	1519987	3226676	27950664	3358264	3861599	4624582	4347269	1980594	1869246	1796857	3129903	2902592	2841602	5354941	5448215	3458121
1219	3968	16785418	65	65_3968	8108	32996	8200	157225	129865	162827	104704	87736	79290	474489	507328	7963684	919338	976767	1490771	251890	213306	204019	1089927	994370	1003488	105443	50979	68567	2449172	2407903	2092066	20093	72404	23843	7899	14777	13846	596896	751266	721520	30071	29096	25923	1101968	1009597	955153	670186	622011	532176
1220	4609	18851299	65	65_4609	8108	47391	8200	12481	6794	8439	14548	8395	14096	8063479	495815	30345324	126660	119565	54157	5975520	5584922	16586	12330	5502	6250	1082121	12016013	1312064	14244365	13857153	158507	20093	72404	23843	4311559	4935379	4888193	11950	45461	21099	11219736	10671324	10398685	85033	39624	39514	10184830	9817778	647903
1221	4232	17636984	65	65_4232	8108	33423	8200	265535	283585	307897	210904	192628	14096	31635976	7862263	33319566	17992098	18050550	106335	203784	197676	181418	174599	138047	136342	13600293	980099	13978141	31062154	29494588	12878408	1266956	1377117	1333418	7899	14777	13846	99934	97453	82135	30071	29096	25923	85033	39624	39514	2240253	2254348	2263884
1222	4431	18277599	65	65_4431	55841	23963	67499	704668	804172	693982	116762	97395	196670	35516908	34002444	35999852	22095896	21899904	18140744	20287068	18704650	18419800	19059488	19517418	18935106	1258083	1251637	1173694	34413548	32768782	30158888	4209736	5261966	4984242	629502	809126	746188	20894606	23201714	21763912	30071	29096	25923	4649341	4396071	4315096	1657194	1655458	1593214
1223	4732	19247650	65	65_4732	8108	55154	8200	3750	6794	8439	14548	146430	14096	70852	34906	52864	46775	63193	5737	51464	48384	16586	9766	5502	3750	105443	50979	68567	81445	157417	158507	20093	72404	23843	155561	40107	174139	11950	103356	9953	30071	543054	514561	85033	39624	39514	177144	167438	7042
1224	4795	19451050	65	65_4795	8108	42512	49104	192189	187066	203028	171910	81012	137547	495034	279856	492294	5880232	5893471	4009452	4274755	3913875	3711110	574238	553687	525132	105443	538651	684409	476923	157417	158507	1109153	1481427	1483699	263640	282833	112448	1092636	1096634	1132643	563568	340074	293449	1414519	1351044	1301776	836556	806158	2879293
1225	4963	19991934	65	65_4963	113369	106262	118695	256628	299181	270247	282188	302753	279212	9222626	9417496	9623501	33541816	33844152	31564044	12285095	11695567	11072113	1648682	1659574	1562160	3342782	3521307	3440658	9314329	8677521	7417070	4282963	4868826	4629048	786290	876525	831140	3064117	3709813	3526169	1624829	1761339	1698920	3792104	3571678	3710655	3722671	3291842	5294400
1226	5276	21000784	65	65_5276	8108	3750	8200	59674	72075	71191	14548	8395	14096	879037	7121338	952690	767092	651893	400060	270490	219987	205914	229153	217416	190983	105443	50979	68567	688445	157417	158507	4741637	72404	349549	133981	404187	132950	70379	69634	65757	30071	29096	25923	85033	39624	86174	187998	208697	122138
1227	5171	20662233	65	65_5171	8108	29160	8200	57790	56459	59804	14548	54073	14096	7873674	7848217	7866896	6887850	7265651	7276225	2755293	2922549	2668541	470560	451750	428639	105443	50979	68567	7645495	7515012	7379812	5881565	6188224	6156278	332448	349672	433769	108831	104225	102362	30071	29096	25923	5219782	5510409	5363378	5096996	5208647	208717
1228	5519	21782034	65	65_5519	8108	28100	8200	61795	69203	64242	14548	8395	14096	473986	461455	468287	598314	609569	423813	85616	65654	16586	54258	25631	49910	105443	640104	490562	777611	157417	158507	344645	72404	380872	258225	300682	269495	154050	178907	177094	225179	207389	180845	85033	232212	39514	306239	321685	287032
1229	5690	22332300	65	65_5690	241555	233495	328714	196669	6214733	228740	207464	209319	232202	70852	379933	52864	4078383	3910765	2953792	1704041	1446922	1367639	129831	104945	113726	1136565	1142497	1067170	81445	157417	158507	615741	733853	640117	1648825	1769067	1996747	860151	846566	876486	1310684	1407453	1374853	1056619	957362	931164	92627	254529	450932
1230	6047	23483334	65	65_6047	5739922	5886604	6660460	8181684	8710055	8467410	7967454	7533598	7473095	70852	248541	426928	116290	101762	238189	228445	210751	163594	43484	39648	32176	4897515	4922383	4880455	81445	157417	158507	226874	72404	348331	1416540	1826224	1609727	814559	795438	880955	5097119	5071408	4841990	85033	39624	39514	2511060	2592355	2552430
1231	6307	24320833	65	65_6307	130120	76634	81833	163639	192222	224257	328990	371440	178524	70852	537226	521859	182235	191797	209799	225211	247143	232892	28655	34915	24141	1534282	1549326	1478525	81445	157417	158507	263901	72404	384764	365248	530420	108700	85847	109284	99323	301304	479118	345128	85033	39624	39514	564624	592665	635190
1232	6536	25059116	65	65_6536	85255	38411	42923	57575	85400	109819	331421	380170	403680	712981	688494	696796	7154219	7346099	7403432	3392526	3103802	2921177	381433	346741	356834	879263	899193	873495	1036751	1063928	1086238	865674	986893	908406	1782924	2451049	2117032	2625267	2655999	2722405	1572882	1730036	1719079	85033	39624	39514	1338512	1336926	1359777
1233	6467	24836201	65	65_6467	8108	17186	8200	63442	61415	62757	14548	94526	110422	1152608	1270231	1270336	269404	299403	351745	141659	142788	123295	344312	326208	312218	1053748	1034405	975261	270883	426499	398622	908412	72404	1009441	398169	465166	348278	1220553	1335966	1335400	409020	362059	337386	85033	39624	39514	1469259	1613405	1576794
1234	6971	26459383	65	65_6971	8108	41501	8200	56021	30195	8439	14548	94192	14096	70852	34906	52864	55664	44581	55511	46239	35879	23635	36710	43468	15285	105443	338702	68567	270883	426499	398622	20093	72404	23843	161605	146818	207484	11950	94867	9953	491254	569081	516333	85033	39624	39514	288316	322026	339607
1235	6999	26549484	65	65_6999	184536	164951	403049	1315760	1298960	1348445	752581	784226	741421	476328	431867	479726	55477	48019	44977	77511	47609	23635	195077	199112	40892	105443	917164	960733	270883	426499	398622	4643871	72404	23843	594752	408450	351637	11950	50415	83005	1078980	1256869	1172189	85033	39624	39514	201156	226256	244029
1236	7287	27477350	65	65_7287	270007	212276	349743	1115815	1246446	1313964	3943846	4289654	4338872	203913	34906	162266	46489	51344	55585	5775	6125	23635	29633	5502	167137	8894938	8792770	8347387	270883	426499	398622	360276	5127731	4744847	11072757	11619642	11668845	7927982	7843916	7830595	9432362	9490554	9401867	8623149	7991178	7699092	1408620	1477611	1641157
1237	7159	27065100	65	65_7159	8108	6250	8200	35647	39793	8439	14548	8395	14096	203913	34906	162266	59322	47685	16736	5775	6125	23635	3750	5502	12832	105443	50979	68567	270883	426499	398622	20093	161599	23843	218680	266721	13846	11950	27498	9953	1405043	1495235	4040834	85033	39624	39514	6080	9502	7042
1238	7446	27989849	65	65_7446	8108	6250	8200	100497	111020	130141	235668	298367	284348	203913	34906	162266	3750	6748	16503	5775	6125	23635	6250	5502	16026	105443	464991	68567	270883	426499	398622	20093	161599	344609	861481	733215	720105	360499	460385	461318	4513659	4939838	4679297	677090	581275	604880	2227240	2198037	2203521
1239	7951	29616400	65	65_7951	311036	309101	448395	1679047	1793428	1707089	4402099	4627798	4556588	203913	34906	162266	74692	88205	91424	63295	59052	23635	55081	91572	84424	8897779	8992215	8518479	270883	426499	398622	337916	161599	275650	11125458	10095408	11766555	7788124	7860903	7732448	9155501	9591409	9512187	227812	346081	417894	2410797	2455003	2545821
1240	7692	28782551	65	65_7692	6124	7551	11771	3750	9617	11870	39761	25390	32989	203913	34906	162266	28378	6748	41239	22330	6125	23635	59092	5502	15855	269205	110993	203199	270883	426499	398622	63330	161599	71949	267143	11646594	267818	66744	28719	32636	90437	89903	78303	227812	140399	125944	9007	11907	9515
1241	8349	30899483	65	65_8349	6124	77027	11771	476279	204158	199758	39761	355293	32989	203913	121692	162266	313172	270795	109423	12525	11973	23635	67505	5502	30482	269205	157125	203199	270883	426499	398622	899302	161599	858356	269075	14583	386429	25957	405220	387932	1216473	1222279	1094146	227812	140399	125944	219188	234505	211934
1242	8399	31060934	65	65_8399	6124	95137	116322	246030	440706	457854	964632	881080	624397	3952785	3347162	4195185	290638	278256	105059	263661	295597	250223	39202	59743	69042	4044089	3408821	4222465	5941862	6104188	5296840	2415318	3074092	2420735	8411	349848	8758	310635	493978	487330	1773653	1811325	1549429	4116424	3721180	3362638	157795	156160	115085
1243	1433	8616400	66	66_1433	1018731	1204491	1018155	1114331	1081879	1060272	959662	952431	977045	771950	732029	690176	558088	593913	666093	1055033	1094458	1009695	978272	815022	871102	557300	540568	488336	657268	640486	581495	929493	884760	856418	88305	93528	73261	882762	737337	744147	489616	491140	515606	861796	865850	900737	782003	829739	863549
1244	2282	11351817	66	66_2282	3750	5086	5144	31402	43794	92960	12230	6250	3750	58636	65462	33145	6811	35671	7109	87291	53744	39943	20455	16999	28672	12196	34402	10889	37131	31366	20339	62567	15867	6727	5351	9174	6250	15220	9710	10329	16032	5589	6786	27507	14002	11413	29100	22052	40499
1245	2299	11406767	66	66_2299	9205	5086	16922	84435	108057	58345	35390	38241	3750	1209976	1122159	1178812	525036	596281	375443	409868	369873	324927	198633	228538	215247	226123	213175	223584	1067019	1007547	812323	398585	411390	424297	5351	9174	6250	227881	247843	246834	16032	23261	34694	311428	309536	342905	379693	343148	366530
1246	2409	11761200	66	66_2409	24082	24664	37509	70631	80040	86094	36431	30622	36845	2809846	2552909	2810229	1438305	1536457	945899	896248	840005	765871	460274	534753	470691	508608	364842	527498	3199214	2963627	2480240	615071	778235	740941	148206	231670	142347	591269	694574	651510	16032	84104	75153	498142	472836	488586	557680	511970	479265
1247	2670	12602083	66	66_2670	6250	5086	5144	5632	22659	3750	6250	3750	6250	23359	139044	152500	101104	106778	56819	70544	61744	62829	17196	17595	16822	12196	45275	10889	412406	370474	278030	12994	15867	98309	5351	9174	3750	22546	9710	10329	16032	5589	6786	27507	14002	11413	63901	70543	58806
1248	3030	13761717	66	66_3030	108943	95059	47788	5632	3750	6250	133568	113409	90514	23359	10589	14653	6811	3750	7109	7931	6250	5367	89550	96227	83852	12196	6304	10889	37131	31366	20339	12994	15867	6727	5351	9174	6250	113468	116853	109877	16032	5589	6786	27507	14002	11413	3750	6250	11745
1249	3034	13774734	66	66_3034	571273	570021	303220	1183223	1190586	1307520	626515	588670	462560	1560182	1499004	1657004	864106	918543	602383	639590	613021	543988	327526	333640	312639	2191983	1916937	2211505	1761125	1674551	1403848	1506294	1733054	1696031	509580	703273	511035	843326	1064987	965406	231426	239933	225978	1145259	1062518	1092283	1180205	1256146	1112214
1250	3115	14036200	66	66_3115	2440346	2544906	1532679	3512941	3445000	3349800	3632779	3352930	3163368	3644356	3513120	3719876	3167359	3371161	2325691	2546167	2372542	2163449	673021	772937	697293	6031861	5531998	6166235	7507699	6820992	5972119	6406219	6915537	7002945	1321078	1840369	1320043	543842	669056	627813	2953135	2781406	2735992	5826597	5622084	5641890	6240816	6415169	6237882
1251	3295	14616933	66	66_3295	84428	88816	108545	221958	217336	227440	80955	85715	84699	603138	589239	642517	983937	1000401	631267	623716	541845	514290	80196	61484	51047	1033937	800995	1100775	1968226	1793986	1446203	1724805	2056861	1994576	67671	69632	67246	93063	102814	102519	111930	114592	95783	1427113	1360081	1286460	2044675	1988843	1834493
1252	3330	14729683	66	66_3330	6250	12509	13661	81859	71551	71474	3750	22526	6250	23359	10589	14653	6811	54551	7109	7931	3750	5367	16272	15844	20828	12196	6304	10889	37131	31366	20339	12994	15867	69428	5351	9174	3750	26477	9710	41528	16032	48562	43299	27507	84418	98033	135217	43558	152574
1253	3519	15337767	66	66_3519	6250	5086	5144	5632	3750	6250	3750	6996	6250	23359	10589	14653	6811	27185	7109	7931	6250	5367	3750	6250	3750	12196	6304	10889	37131	31366	20339	12994	15867	82429	5351	9174	3750	17739	9710	10329	16032	5589	6786	27507	14002	11413	6250	17063	38130
1254	3607	15621616	66	66_3607	72978	69531	50347	146546	150075	153840	97749	95560	90868	23359	112411	121854	152784	134322	139922	780405	492844	475405	65843	67848	63650	663531	680733	701304	508746	443635	368691	326084	314130	339563	274513	248602	275983	193820	235620	208674	288591	335853	310497	27507	71528	68568	2337731	2298338	2155426
1255	3566	15489317	66	66_3566	30813	5086	65283	67155	68509	70526	104995	93686	80704	23359	124555	135564	89493	83359	76764	133330	108270	110009	30314	73781	10422	12196	76278	10889	82158	31366	61631	105464	110914	110202	66618	99143	52829	32501	9710	24430	16032	5589	6786	27507	14002	11413	31786	146209	268595
1256	3719	15983067	66	66_3719	6250	5086	5144	5632	3750	6250	3750	6250	3750	23359	25614	121281	6811	19903	18417	112125	39482	38776	32433	38606	29318	12196	32486	10889	37131	31366	20339	12994	15867	58517	5351	9174	6250	3750	9710	10329	16032	5589	6786	27507	14002	11413	50785	41732	186583
1257	3807	16266933	66	66_3807	6250	5086	5144	5632	3750	6250	3750	6250	3750	23359	10589	14653	6811	37430	7109	7931	3750	5367	9961	6250	3750	12196	6304	10889	37131	31366	20339	12994	15867	6727	5351	9174	3750	6250	9710	10329	16032	5589	6786	27507	14002	11413	3750	41885	71612
1258	4036	17004950	66	66_4036	81924	35907	32973	53170	74906	67241	62618	48089	44855	705763	687529	729207	612957	622964	455887	4730680	4622432	4300358	146130	32826	44406	12196	1282088	10889	796014	706045	582878	544201	577440	626314	537464	1292479	1069447	1209393	1383557	1392827	16032	596913	107316	370808	375722	360075	141972	142699	663616
1259	3967	16782301	66	66_3967	37888	42518	5144	66039	60593	76185	43771	46946	51330	122381	117567	469418	205039	203765	113372	136635	102509	98377	72516	133947	129500	12196	60595	10889	712732	646876	529214	374560	471357	452488	5351	9174	15181	25126	9710	10329	16032	5589	6786	254320	250110	237135	209800	178336	141352
1260	3722	15992967	66	66_3722	6250	5086	5144	5632	23147	28756	11488	3750	13351	76366	74292	81559	232479	237631	156488	238675	201098	186712	26083	25300	78198	12196	6304	10889	37131	31366	20339	147680	186616	192606	5351	9174	6250	31365	9710	10329	16032	5589	6786	27507	111302	117693	179642	201785	167891
1261	3912	16604683	66	66_3912	341347	332461	398815	1628033	1641480	1709716	1174466	1026573	970791	3743749	4124959	3845419	5683919	5495249	4999862	3031730	2869304	2710790	1424735	1549736	1606776	4451370	4235050	4750340	4761875	2871941	2644449	1857756	2234764	2259949	1037845	16120940	14110472	2200755	2702575	2490804	3639593	8725078	3419755	1825244	1672433	1642328	3208759	3346836	2899596
1262	3943	16704683	66	66_3943	691390	805615	220416	1012212	970582	1015754	833238	710863	620989	6503692	6340807	6522193	5415340	5869112	4168621	1987372	1845423	1696895	4771072	4403960	4308154	13544530	12994552	12985834	8418420	7825563	6910322	3921542	4375865	4212207	15023569	16002353	16174736	3033623	3586539	3373636	12712279	12095542	11679226	3139044	2981465	2883798	3354836	3314863	2935426
1263	3988	16850000	66	66_3988	3750	5086	5144	50721	50227	48496	34552	31102	26682	446705	490342	2673401	163960	167338	157561	77590	132257	138680	358412	323488	338467	12196	31740	10889	788723	751646	650694	373075	482051	481807	14668	9174	9840	191928	221349	217708	16032	5589	21287	331620	321705	292459	251154	250208	197437
1264	4232	17636984	66	66_4232	50621	38020	51092	166234	193471	142405	144437	149984	114287	5591638	5005689	4693951	5912924	6074952	4885868	3216148	2931186	2918427	3050193	2997741	2911203	1503460	3894108	1600103	4791419	4532617	4290954	687756	838787	822662	1419831	1628578	1591130	3270179	3624429	3368025	633907	3445976	531135	755332	731340	708361	814433	778511	356429
1265	4293	17833599	66	66_4293	3750	5086	5144	5632	6250	3750	6250	3750	6250	23359	10589	14653	6811	3750	7109	7931	64171	65184	6250	3750	6250	12196	6304	10889	37131	31366	20339	12994	15867	6727	5351	9174	6250	3750	9710	10329	16032	5589	6786	27507	14002	11413	98095	97356	83016
1266	4613	18864317	66	66_4613	6250	5086	5144	5632	3750	6250	3750	6250	3750	198781	2654666	5374996	50984	66138	7109	54068	36103	55566	7031	6669	6250	176169	147385	208792	37131	4737552	3897453	12994	15867	6727	5351	9174	16592	12471	9710	10329	16032	38222	47397	27507	14002	11413	385828	377754	169893
1267	4430	18274483	66	66_4430	3750	5086	5144	122510	134366	123805	6250	3750	6250	2640030	5371000	5603404	3435492	3355051	2891814	79698	88754	74917	70984	69089	64164	511060	511985	501752	5355840	5152994	4778636	534728	575493	551781	106482	126549	123160	36251	9710	10329	16032	46347	32506	27507	95247	92622	699747	679785	680850
1268	4789	19431767	66	66_4789	3750	5086	5144	51578	49192	54748	45536	39543	32301	23359	198134	190711	6811	10519	1039586	7931	59057	5367	39557	43086	43647	12196	141133	83568	37131	31366	158836	283694	358255	386033	40241	69093	50658	28559	9710	10329	16032	139876	121194	27507	14002	11413	234570	224313	37685
1269	4795	19451050	66	66_4795	30286	28284	5144	57208	58025	52153	61210	50837	53607	2429336	2373049	2449560	1506168	1481383	2153333	1093741	1010734	922323	425376	414157	400248	162653	81591	169903	2404454	2157411	1864203	339186	338458	356567	107455	180429	56136	769612	934271	873177	141566	161092	132146	341132	317105	338091	934192	821598	704633
1270	5229	20849216	66	66_5229	3750	5086	5144	5632	6250	3750	6250	3750	6250	23359	30630	14653	43619	99048	35939	7931	3750	5367	35134	10941	8885	12196	6304	10889	37131	31366	20339	12994	15867	35710	5351	9174	25165	11647	9710	10329	16032	21683	6786	27507	14002	11413	91586	36164	11919
1271	4961	19985416	66	66_4961	64638	52472	63053	128226	138524	136263	51532	53886	45908	3327987	3081346	3099794	2317629	2415794	3165812	781118	851527	777985	89227	87452	83067	197759	191981	215626	279952	281597	301592	2278209	2482345	2412341	344654	388298	361399	21927	42614	25232	285982	281912	254282	300287	280574	244967	1527802	57989	56360
1272	5172	20665367	66	66_5172	102384	97751	139295	201430	202213	206895	124326	129536	149423	3791068	3694757	3763198	3298797	3477805	3499666	1326311	1347312	1239208	244687	221011	201038	1561237	1604391	1615872	3579766	3562814	3473965	2888371	2905723	2895891	1078075	1208275	1364654	507119	515762	546152	775358	766917	775811	2417430	2619782	2548836	2405367	2464394	2514235
1273	5276	21000784	66	66_5276	3750	5086	5144	5632	6250	3750	6250	12092	3750	373651	398933	392942	220557	50395	93597	41094	42469	35926	20193	36765	37083	68485	30228	76224	37131	31366	51408	140751	129741	157291	39786	25677	34640	25642	9710	10329	16032	15221	6786	27507	29527	11413	39645	103094	97864
1274	5518	21778650	66	66_5518	6250	5086	5144	25840	25584	36419	25102	26213	21329	23359	104055	57124	131845	127223	109208	77333	62577	55039	10381	11141	8635	347349	362135	250681	37131	31366	174643	81756	15867	90431	84754	105317	130759	36898	9710	10329	16032	62084	54693	27507	14002	11413	76122	84828	69259
1275	5652	22210150	66	66_5652	6250	5086	5144	5632	45904	3750	6250	24376	166974	23359	57721	97758	41391	55031	7109	7931	16367	5367	13537	11427	16003	83663	57749	77170	37131	31366	70214	53781	15867	50617	166776	173783	138753	23906	9710	10329	16032	57448	57666	27507	14002	11413	73405	68852	57414
1276	6197	23966934	66	66_6197	155037	109963	153966	151822	152187	170672	139730	137309	2790475	23359	10589	14653	110017	107734	46268	320378	284240	258764	28300	24453	25436	218689	211317	193148	37131	31366	20339	122027	153562	129648	316581	397475	356424	191794	195635	220260	209387	223482	238599	202124	181502	178149	35440	25671	49602
1277	5690	22332300	66	66_5690	153918	135054	213628	76925	3358110	3804970	2858489	138355	3377456	23359	10589	14653	832688	748318	600724	7931	6250	5367	26425	24464	23306	457313	454846	440465	37131	31366	20339	12994	15867	6727	818211	815921	1008959	430264	420101	404814	501979	554710	541310	27507	14002	11413	68238	66196	66438
1278	6166	23866667	66	66_6166	2851805	2929925	3394660	4290432	4414986	4390023	3979920	3668137	3946754	23359	104277	129120	61721	60453	49739	106935	95202	74546	24467	25300	15319	2466905	2567366	2504415	37131	31366	20339	12994	15867	61612	568947	700490	672394	317640	344270	352278	2615654	2550345	2543658	27507	14002	11413	1292078	1349561	1314953
1279	6047	23483334	66	66_6047	33458	24146	32844	50246	49243	61677	152291	48789	159303	23359	10589	14653	52438	38627	29171	100391	93173	98933	28394	24611	21637	576061	617123	577241	37131	31366	20339	12994	15867	46672	135924	184641	21831	68675	68216	61632	159626	202149	156206	27507	14002	11413	27897	30655	51476
1280	6678	25515368	66	66_6678	3750	5086	5144	28020	33114	6250	154244	152928	139838	212739	227117	213201	190611	94510	100223	65653	172975	279844	228003	221115	197873	427815	427822	439129	37131	31366	175576	377248	434564	425192	725242	1004135	811226	471711	487146	553395	623062	720857	700052	27507	14002	11413	322235	349311	356914
1281	6300	24298183	66	66_6300	3750	5086	5144	5632	6250	3750	6250	14089	3750	169356	161636	168223	89362	179892	135352	191184	78434	326396	88968	76119	70948	411457	435483	371464	37131	31366	20339	108817	148655	157440	184742	228763	174387	40807	9710	10329	16032	85923	82117	27507	14002	11413	164628	160084	151684
1282	6589	25229166	66	66_6589	6250	5086	5144	5632	22866	3750	14595	30065	6250	23359	10589	14653	14742	6250	7109	7931	3750	5367	9999	16002	10049	12196	33357	10889	37131	31366	20339	12994	15867	53152	23370	9174	31095	3750	9710	10329	199877	25983	6786	27507	14002	11413	27679	20885	23466
1283	6536	25059116	66	66_6536	68607	83677	137230	277690	264867	261491	132500	110830	105622	551750	604424	611735	849981	874954	876599	417446	373831	145767	188837	166301	162531	899783	899322	934833	477932	502644	508234	316199	349551	323437	770537	897935	1080816	300076	298177	316838	1992995	1874432	1697442	27507	14002	11413	687319	782472	742322
1284	6983	26497917	66	66_6983	20079	5086	5144	26586	369776	3750	36100	49097	37135	60538	10589	14653	6811	3750	7109	7931	6250	5367	13649	15114	12756	322060	418763	426838	94782	90808	68963	12994	15867	6727	58380	43021	94622	34595	9710	10329	497895	577158	508324	27507	14002	11413	132188	153975	149702
1285	6745	25731251	66	66_6745	168763	118238	228993	755328	829732	642979	329598	392512	417431	60538	57672	14653	31745	30903	7109	7931	26063	5367	32142	40056	12134	162998	212742	262085	94782	90808	68963	12994	15867	52051	257540	160998	202022	21926	9710	10329	253805	315872	260010	27507	14002	11413	169012	143190	188416
1286	7275	27438801	66	66_7275	6250	5086	5144	55775	56839	66955	126275	149978	136016	60538	87141	96058	6811	6250	7109	7931	3750	5367	7891	6250	37867	169575	229964	230908	94782	90808	68963	858089	983727	899547	387807	4567206	341946	197696	207092	206791	2115954	1843980	1893023	1609846	105908	1494348	900438	889038	891461
1287	7294	27499733	66	66_7294	116098	91239	145503	468668	497164	564894	1623572	1772793	1768061	60538	10589	14653	6811	6250	7109	7931	3750	5367	12696	6159	5636	3601925	3631510	3566702	94782	90808	68963	62007	15867	56043	4547758	4904830	4791281	3239427	3141793	3248892	3868188	4011425	3940848	27507	1480627	110467	630597	713382	750426
1288	7339	27644800	66	66_7339	3750	5086	5144	25008	17022	15457	6250	12381	3750	60538	10589	14653	6811	6250	7109	7931	3750	5367	6250	3750	6250	12196	6304	70754	94782	90808	68963	12994	15867	6727	123387	85689	129409	9244	9710	10329	646907	723835	709231	27507	14002	11413	6250	3750	6250
1289	7652	28653900	66	66_7652	3750	5086	5144	5632	17766	24741	6250	10703	15812	60538	10589	14653	6811	6250	7109	7931	3750	5367	7590	10219	7849	12196	6304	67375	94782	90808	68963	12994	15867	6727	31600	361603	57180	18174	9710	10329	16032	59507	60459	27507	14002	11413	3750	6250	18764
1290	7714	28853649	66	66_7714	3750	5086	5144	5632	6250	3750	6250	26014	17818	60538	10589	14653	6811	22632	7109	7931	40692	5367	10221	17141	9194	12196	75885	2558930	94782	90808	68963	12994	15867	6727	165745	3538713	44830	58580	21917	54553	16032	2326721	2241615	27507	14002	11413	6250	18538	26027
1291	7736	28924217	66	66_7736	130255	112917	180976	676579	728007	703665	1743776	1796002	1725874	60538	65642	14653	6811	68419	69812	7931	27124	35850	27317	11191	12190	3407590	39992	3265475	94782	90808	68963	12994	15867	51078	3557262	3983977	168923	3030360	2982682	3026394	3258886	3493492	3423676	27507	14002	11413	937286	997494	1013469
1292	7951	29616400	66	66_7951	29264	27524	41330	121591	87701	92702	51919	46523	28617	60538	168838	181136	57037	49125	57564	63542	52264	40709	47997	77367	73419	168331	3474444	202992	94782	90808	68963	239721	266721	227149	4228562	4730754	4602173	17846	47760	56735	3524181	3811069	3666014	275950	329706	354657	5193	3750	6250
1293	8349	30899483	66	66_8349	6645	5057	69503	219669	229646	208085	136143	131667	115444	933767	794206	1005987	98000	95678	38694	6998	68326	62274	26982	27859	33300	962199	821406	971469	94782	90808	68963	546914	722616	564394	1556671	2086923	2210451	80536	128302	13317	405355	390258	341716	969323	865541	791562	103392	113005	108172
1294	8360	30934900	66	66_8360	6645	5057	7405	9297	13791	8063	132290	112886	84380	74521	34076	63797	13575	8574	9711	6998	7722	8096	21205	10941	14760	80490	162165	67429	94782	90808	68963	47766	51038	34385	7500	8265	7214	11555	18059	13317	383239	374309	320172	85573	95722	57299	6332	5758	5752
1295	8423	31138283	66	66_8423	6645	5057	7405	83091	63367	64638	235485	213775	156393	74521	75507	63797	13575	64408	9711	6998	7722	8096	6250	3750	6250	80490	31764	67429	1380895	1430482	1239864	47766	51038	266170	7500	8265	7214	78730	18059	13317	408851	408407	346656	85573	95722	57299	58471	63424	5752
1296	453	5458333	67	67_ 453	483621	361390	294797	240600	223539	220391	661395	641734	628193	386746	415768	386329	540358	600161	568815	677891	542334	540675	1164551	1101109	1150191	80490	31764	67429	140318	147779	133298	747722	784792	815875	84627	93357	79563	424702	380104	383258	242375	244557	240841	409625	95722	366145	338385	341440	314185
1297	760	6447650	67	67_ 760	2016743	2082691	1558102	2870846	2973955	2807339	1939743	2082487	2056415	3122058	3818238	2676543	2371937	2476489	3129858	2813657	3759751	3539962	2267977	2028839	2049638	1009610	1143084	897280	2088326	2134293	2202052	3591137	2650216	3301766	80012	52934	10756	2347239	1883461	1934756	286344	363542	363853	4650433	4448054	4507485	2246665	2565839	3092941
1298	1430	8606767	67	67_1430	4502401	5099107	5041215	5469652	5583973	5322468	4245288	4500343	4497357	3391367	3278777	3182815	2833464	2841011	3129814	9424503	10161574	9704189	5256032	4420128	4611358	2503280	2569361	2487259	3089409	3095736	2700670	4310609	4161622	4151653	691010	619000	455732	4161005	3624861	3497596	3130569	3623612	3597007	7294919	6719524	6515721	4068568	4200056	4372652
1299	1561	9029433	67	67_1561	114448	84364	185756	62092	59292	80345	69987	95170	89005	51325	41938	51966	14307	32338	49984	120220	80906	64997	106480	115116	105274	97732	57223	64750	128202	145309	149010	46545	37349	50661	9650	7355	10756	83529	63673	63705	23291	31473	14649	315697	122073	369715	66510	51828	41108
1300	2339	11535417	67	67_2339	79742	41178	37967	107346	153279	129593	69744	53707	40328	123988	151143	51966	90638	103937	104081	430259	260509	107186	66063	55413	51905	97732	57223	64750	128202	145309	149010	272757	37349	50661	9650	15318	10756	18752	61033	68323	23291	31473	48633	65268	122073	60843	93613	90068	206709
1301	2258	11274734	67	67_2258	59461	77631	80277	163780	213390	146435	64888	64970	53419	263137	309373	154286	115159	158835	113708	897389	820397	201103	81403	84394	135660	97732	199161	64750	128202	145309	149010	860445	100479	120084	9650	54442	10756	42443	59509	63804	23291	31473	105261	65268	122073	60843	155357	128488	837137
1302	2298	11403383	67	67_2298	146084	194886	91119	415789	626196	511800	184905	196423	171556	2727281	2723878	2727693	1313501	1455003	976757	1078733	1004767	890918	517233	579193	629013	97732	641141	607503	2438157	2355852	1857548	1072643	1074194	1097696	9650	52789	10756	560692	636975	591845	213331	31473	124510	830308	122073	849686	929811	956382	958332
1303	2409	11761200	67	67_2409	161833	167255	218444	416615	441705	436919	202752	181476	139556	16294371	14883508	16737718	8379898	8972591	5562987	5443434	5123568	4504760	2670245	2979493	2659869	2936550	2282727	3074050	18556696	17110226	13996635	3753466	4625293	4442072	844791	1303316	785787	3404949	4100644	3883921	463183	458434	438912	3013123	2669495	2833740	3252573	3204812	2912335
1304	2670	12602083	67	67_2670	9150	34447	92280	91310	87136	96352	12816	42220	6395	654500	599877	672119	422069	480851	255496	301595	287045	256579	60907	63562	62053	97732	57223	64750	1840965	1646182	1176473	327102	379803	396591	9650	7355	10756	18752	103594	96650	23291	31473	14649	65268	122073	60843	268511	277909	227071
1305	3035	13778133	67	67_3035	256147	216118	118378	528002	514921	547353	292426	266353	225520	1504590	1559922	1565527	2140936	2314295	1543620	1625297	1409886	1344426	206326	235990	219344	6594011	5622532	7301674	4380597	4148927	3394117	15472286	14454949	13959403	428222	438943	417221	261900	307509	286937	609572	572195	555297	13814898	13428014	13567832	15016121	14451971	14414021
1306	3295	14616933	67	67_3295	3635984	3533569	1876101	7584035	7690544	8185361	4270609	3780704	3022906	11308857	10946891	23642468	6913609	7330605	4768413	4248407	3706389	3621551	2108648	2176580	2005172	14599089	13436660	14986762	13990959	12855889	10597217	9756228	16413323	16363777	1177765	1637288	1263098	5507375	6654711	6064268	335549	301056	295997	7806543	7139724	7182816	14840975	15478713	7338057
1307	3115	14036200	67	67_3115	16126336	17009958	10305242	23256230	22959736	22748828	24706134	22797288	21705270	23798826	22494560	11955085	20365404	21628544	15122963	16613314	15381349	14049931	4310060	4790801	4398115	15669446	13323327	15473728	46039160	41971132	37374164	12453147	11490747	11386068	9166922	12471872	8973695	3847785	4793805	4337769	19750510	18943912	18451106	10148421	9563483	9332305	8105740	8303754	13261576
1308	3566	15489317	67	67_3566	9150	5028	35526	5610	6772	15846	96407	80905	260524	51325	297764	51966	248340	244027	234599	409962	329516	290169	177727	213268	333365	97732	57223	64750	128202	145309	149010	368236	462507	404131	9650	42106	10756	397160	539809	535725	23291	31473	14649	65268	122073	60843	334962	360725	296055
1309	3608	15625000	67	67_3608	305079	326787	321810	1017581	979574	944064	858690	657929	568467	1906697	1855711	1992579	1833930	1311856	970976	23774656	6711816	4182577	391119	331061	319426	3536353	3476486	3528998	2402059	2163671	1664729	2158257	1708165	1757826	1575001	1234627	1421868	278534	606031	558086	2760823	2541903	2310942	65268	122073	60843	12415082	12463087	11625901
1310	3723	15996100	67	67_3723	244210	270103	220350	253740	263453	255222	342142	296166	160299	949459	631550	579234	577566	601331	392660	641666	552180	510226	196497	186833	188905	300785	57223	64750	128202	393465	149010	393089	477080	516013	274616	385763	191407	258534	181270	189320	479435	489460	467992	65268	122073	60843	496213	504672	1874973
1311	3720	15986466	67	67_3720	19253	14527	6447	56765	26041	38437	141480	6722	6395	51325	41938	51966	14307	116581	37965	110478	166821	159793	226807	121282	148755	97732	57223	64750	128202	145309	149010	301432	205499	310436	12520	10397	10756	108532	311425	284843	23291	31473	14649	65268	122073	60843	143352	162591	467818
1312	3987	16846884	67	67_3987	73145	74032	38263	162693	136419	139329	123202	107349	211331	806322	821060	51966	1775580	1866951	1832179	398649	369081	351786	276676	260455	240464	97732	150704	176208	1993753	1720749	1441318	562063	738194	720430	165747	264865	179579	515363	158850	163118	169201	180509	157869	422620	122073	398027	1225982	1211626	1029132
1313	4232	17636984	67	67_4232	1736303	1685829	1142718	5246000	5108665	5357106	4309467	3690925	3230045	13756557	13602417	13727928	29665654	30607940	25252210	10607297	9663964	9144792	1902237	1730739	1680264	22907714	19889018	24267482	24254066	23462392	22260678	20378710	22636840	22089538	6391006	291857152	6253891	16040988	18106312	17198918	18734492	17931428	17604726	16364344	15493198	14964119	17343850	17167490	15668802
1314	3944	16708067	67	67_3944	14190382	14269572	8398668	33257504	34326872	35731840	24125128	21538702	19299624	128132712	125751032	134845856	104842936	111684672	86799064	64692280	58046832	55476272	92573240	88208280	88860504	254133088	245227456	254745888	164827296	146252432	137062944	38625692	47338972	46301624	277859488	308512416	291012992	44241136	53930260	50412572	233268944	233393568	226146160	37604952	34396124	34820600	66593896	66340556	59055140
1315	4037	17008066	67	67_4037	87529	37893	52864	121195	83739	102644	101788	157226	39482	51325	41938	51966	14307	462473	152529	233373	484491	545467	170875	176776	206040	97732	57223	64750	128202	145309	149010	104084	117085	115579	88190	105680	80059	146809	99992	110034	23291	31473	44871	65268	122073	60843	1342630	1350481	1150730
[truncated: 14,677 more rows]
[truncated: 42 more columns]
